# Supplementary material for: High expression of RIPK2 is associated with Taxol resistance in serous ovarian cancer
Source: J Ovarian Res. 2022 Apr 27;15:48. doi: 10.1186/s13048-022-00986-2 (PMC9044796; doi:10.1186/s13048-022-00986-2)
Supplement: Supplementary file 1 — Additional file 1: Supplementary Table 1. DEGs_of_4_datasets. [file 13048_2022_986_MOESM1_ESM.xlsx]

## Sheet: intersection
ID
MMP15	up
HLTF	up
CROT	up
MYLIP	up
TRMT12	up
PPP1R16A	up
ACN9	up
ANK3	up
PEPD	up
NFIA	up
USP13	up
TJP2	up
CRYZ	up
PKD2	up
TAGLN2	up
IARS2	up
FZD5	up
UBE4B	up
LRRC14	up
HIBADH	up
FSCN1	up
COL6A1	up
ISG15	up
GGH	up
PARD6A	up
ACADM	up
GOLPH3L	up
KIAA0196	up
MRPS27	up
HOXA10	up
CAMK2G	up
RGS5	up
TSTA3	up
PRKCA	up
SAMD12	up
HDAC9	up
SEPSECS	up
GOLGA3	up
INTS10	up
MCCC1	up
PIGK	up
SNCA	up
CNKSR3	up
RIPK2	up
BCKDHB	up
MGST1	up
CYP2J2	up
PDLIM2	up
ALAS1	up
HTATIP2	up
DSN1	up
HEXB	up
PDXDC1	up
DPY19L1	up
RHOU	down
NCOA3	down
PLCG2	down
TSC22D3	down
TESC	down
RHOBTB3	down
MST4	down
IFITM1	down
HK1	down
ELP3	down
TRIB2	down
P2RX4	down
GATM	down
OSBPL8	down
FCER1G	down
HEBP2	down
FARP1	down
STAT3	down
PPP3CC	down
CTSB	down
TP53INP2	down
HSD17B14	down
SOS1	down
SASH1	down
CITED2	down
SLC27A2	down
ANKRD13A	down
KRAS	down
NME4	down
SHROOM2	down
FOXA2	down
GABBR1	down
ZNF653	down
RASSF7	down
AVEN	down
PTDSS2	down
ALKBH5	down
WWOX	down
CA12	down
PROS1	down
HOXB7	down
HOXB5	down
C17orf49	down
JUNB	down
COL4A1	down
KCNMB4	down
FBLIM1	down
FSCN1	down
COL4A2	down

## Sheet: up_bind
ID	logFC	AveExpr	t	P.Value	adj.P.Val	B
BEX1	5.0208	8.32469	10.2535	2.98802e-08	6.65879e-05	8.92639
TDO2	3.90741	7.39729	7.57384	1.48731e-06	0.00123164	5.4746
ABCB6	4.30962	7.35573	6.57103	8.05694e-06	0.00326453	3.91348
FAT3	4.28005	8.22761	6.00307	2.22911e-05	0.00584419	2.95918
CPA4	2.3055	7.07948	5.56002	5.08367e-05	0.010242	2.1802
PLEKHA9	2.09988	8.44022	5.53609	5.3191e-05	0.010242	2.1373
CYB5R2	3.84929	7.86171	5.52509	5.4312e-05	0.010242	2.11753
TMPRSS15	6.64125	7.95187	5.51332	5.55374e-05	0.010242	2.09638
MAP2	4.29595	8.1609	5.4914	5.78965e-05	0.010242	2.05694
PRR16	2.29009	6.04938	5.14202	0.000113319	0.0148123	1.41901
CYP2J2	2.55698	7.60159	5.10961	0.000120697	0.014943	1.35899
SAR1B	2.21562	7.88664	5.0138	0.000145544	0.0171992	1.18079
FAM107B	2.06756	12.1327	4.97293	0.000157698	0.0171992	1.1044
BRP44L	2.73062	10.1907	4.96243	0.000160986	0.0171992	1.08474
TBX15	3.00546	8.04336	4.78937	0.00022661	0.0212258	0.758865
PDLIM2	2.2461	10.1637	4.76522	0.000237746	0.0212258	0.713121
OR5A1	2.9373	7.50871	4.75934	0.000240544	0.0212258	0.701962
PKP2	2.3131	9.63976	4.72577	0.000257167	0.0212258	0.638234
LOX	2.89562	8.01531	4.71085	0.000264928	0.0214688	0.609879
SORBS2	2.86899	9.80087	4.69961	0.000270939	0.0215638	0.588479
DMD	5.01583	8.56833	4.67758	0.000283121	0.0217564	0.546527
SRXN1	1.74306	12.5832	4.63964	0.000305431	0.0219176	0.474171
ZNHIT6	1.95823	11.5225	4.63111	0.000310694	0.0219176	0.457873
SERPINI1	2.31498	6.02402	4.62565	0.000314105	0.0219176	0.447455
NELL2	3.98811	5.58974	4.62484	0.00031462	0.0219176	0.445894
RCAN2	2.71366	6.34419	4.62467	0.000314724	0.0219176	0.44558
TMED5	2.36103	9.81212	4.53335	0.000378055	0.0251491	0.270649
CDC7	2.14522	10.4155	4.41831	0.000476822	0.0299323	0.0491754
ZNF248	4.09591	8.44772	4.38389	0.000511244	0.0300356	-0.0173367
LYRM7	2.17806	8.56207	4.38247	0.000512717	0.0300356	-0.0200824
SLC25A46	1.72582	9.96728	4.37655	0.000518902	0.0300356	-0.031523
TAP1	1.38106	12.7765	4.33053	0.000569676	0.0319281	-0.120598
SLC12A2	2.72245	9.36862	4.31706	0.000585479	0.0319281	-0.146704
TFPI2	3.47333	10.0448	4.31544	0.000587413	0.0319281	-0.149851
VLDLR	3.23015	7.13804	4.29472	0.000612683	0.0321262	-0.190036
SAMD12	3.71589	6.62651	4.19543	0.000750066	0.0348234	-0.38303
CHCHD3	2.19625	9.85264	4.14182	0.000836912	0.0365698	-0.487512
MAPK9	2.19894	11.4155	4.12833	0.000860334	0.0372282	-0.513831
CYB5A	2.82885	11.3703	4.1227	0.000870289	0.0372969	-0.524801
CCDC21	1.53643	10.24	4.10536	0.000901751	0.0382486	-0.55866
FBXO16	1.97868	8.641	4.10109	0.00090966	0.0382486	-0.566985
STX11	1.59187	8.93024	4.08858	0.000933274	0.0384894	-0.591418
LAMP3	3.24325	5.93881	4.08851	0.000933416	0.0384894	-0.591563
SYS1	2.81353	7.26994	4.03788	0.00103553	0.0404856	-0.690517
MAP1B	1.53179	13.1237	4.01209	0.00109184	0.0418965	-0.740976
NSUN6	2.23314	8.19957	3.99376	0.00113374	0.0424677	-0.776855
MCCC1	2.08969	8.25544	3.98837	0.00114636	0.0424677	-0.787402
CD36	2.1429	7.29762	3.97778	0.0011716	0.0426507	-0.808147
HSD17B6	2.15221	7.0601	3.96768	0.00119617	0.0426507	-0.827921
TMEM199	2.39969	8.48668	3.94055	0.00126484	0.0447413	-0.881087
ELOVL6	2.25852	6.8602	3.91969	0.00132032	0.0456052	-0.921963
HDAC9	3.89416	7.76868	3.91607	0.00133019	0.0456052	-0.929058
ATF3	2.8146	12.345	3.90321	0.00136588	0.0459678	-0.954265
TLE3	1.48027	7.8225	3.89221	0.00139719	0.0459678	-0.97584
GATA6	2.57664	8.1323	3.8918	0.00139838	0.0459678	-0.976648
TMEM158	1.99556	8.6994	3.88308	0.00142372	0.0459678	-0.993744
CDH2	1.63748	11.3468	3.88182	0.00142743	0.0459678	-0.996221
SDF2	1.7409	10.2814	3.87973	0.00143359	0.0459678	-1.00032
TXNRD1	2.74981	12.9157	3.85373	0.00151252	0.0467259	-1.05132
PRIM1	2.21953	9.36239	3.84614	0.00153636	0.0468534	-1.06621
ALAS1	1.10529	11.7383	3.8425	0.00154795	0.0468534	-1.07336
ADRB2	1.94663	8.23044	3.84004	0.00155582	0.0468534	-1.07818
DNAJA3	1.55586	10.0035	3.81465	0.0016395	0.0476704	-1.12802
C9orf150	2.45416	6.92178	3.80404	0.00167578	0.0476704	-1.14884
SIRT5	1.93638	5.29591	3.79923	0.0016925	0.0476704	-1.15828
PIGA	1.23595	9.87044	3.79692	0.0017006	0.0476704	-1.16282
ZNF654	3.665	8.20348	3.75397	0.00185831	0.0492108	-1.24714
TTC1	1.32043	11.7677	3.75198	0.00186597	0.0492108	-1.25105
PRSS12	2.66768	8.67581	3.72688	0.0019653	0.0508456	-1.30034
EXOC3L	1.14671	9.72494	3.72484	0.00197359	0.0508456	-1.30434
ZNF295	1.35367	9.11456	3.70662	0.00204934	0.0512878	-1.34012
SPP1	4.40172	12.3301	3.7035	0.0020626	0.0512878	-1.34625
DENND1A	1.94293	10.6902	3.69878	0.00208281	0.0512878	-1.35551
KIAA1244	2.34726	5.42691	3.68872	0.0021266	0.0517356	-1.37527
RTKN2	3.90974	7.63823	3.68663	0.00213582	0.0517356	-1.37938
SSH1	1.75975	10.4632	3.6774	0.00217694	0.0524467	-1.39749
PPFIBP1	1.87727	8.50536	3.6576	0.00226795	0.0534118	-1.43638
ERAP1	2.05777	6.89781	3.65224	0.00229322	0.0534118	-1.4469
GTF2B	1.50544	8.83527	3.65196	0.00229456	0.0534118	-1.44745
RIOK2	2.53949	9.88698	3.64864	0.00231035	0.0534118	-1.45396
YRDC	1.59908	11.2684	3.64812	0.00231287	0.0534118	-1.455
NAT1	1.9634	7.90182	3.63934	0.00235526	0.0536487	-1.47223
PELO	2.25929	9.83944	3.63852	0.00235924	0.0536487	-1.47384
BMP4	4.63699	7.15587	3.60916	0.00250701	0.0559607	-1.53148
TUBGCP5	2.81998	7.78986	3.60836	0.00251114	0.0559607	-1.53304
C17orf42	1.83897	9.45895	3.60166	0.00254623	0.0564604	-1.5462
POLR3G	2.06335	9.01993	3.58316	0.00264558	0.0577864	-1.5825
TLX1	1.69873	7.19244	3.58027	0.00266146	0.0577864	-1.58818
HTATIP2	1.66983	11.9727	3.57857	0.00267085	0.0577864	-1.59152
DTWD2	1.3116	7.80815	3.54473	0.0028646	0.0613823	-1.6579
CA2	4.31143	12.1178	3.50055	0.00313891	0.0649442	-1.74452
ZXDC	1.59538	9.25495	3.48994	0.00320864	0.0655433	-1.76533
TIPARP	2.7848	8.39055	3.48708	0.00322771	0.0655433	-1.77094
C19orf38	1.88466	5.88681	3.47071	0.00333891	0.0667333	-1.80299
DSN1	2.57515	7.31428	3.46395	0.00338599	0.0670727	-1.81624
C12orf72	1.09615	8.29976	3.45558	0.00344517	0.0673471	-1.83264
TJP2	2.19556	9.71371	3.44842	0.00349661	0.0674239	-1.84666
CMPK1	2.65226	10.5441	3.44809	0.00349898	0.0674239	-1.8473
TMTC1	2.52313	5.39274	3.43978	0.00355973	0.0680932	-1.86358
GFM2	1.82457	9.88007	3.43201	0.00361744	0.0686081	-1.87879
ANKRD32	2.42591	8.58608	3.42569	0.00366505	0.0692166	-1.89115
ULBP2	2.79227	5.9004	3.41577	0.0037411	0.0698433	-1.91057
SLC25A42	2.10681	6.34222	3.41146	0.00377461	0.0698433	-1.919
C9orf130	2.27546	5.72457	3.4112	0.00377658	0.0698433	-1.91949
STXBP5	1.19504	9.53485	3.39687	0.00389027	0.0705172	-1.94752
GCNT3	2.40619	10.8592	3.38962	0.00394911	0.0705172	-1.96171
LOC401588	1.45486	7.0195	3.38821	0.00396064	0.0705172	-1.96446
HLA-J	2.04507	7.07168	3.38692	0.00397124	0.0705172	-1.96699
MBD1	1.52995	11.5452	3.36783	0.0041312	0.0719322	-2.00429
TBPL1	1.52939	10.6592	3.36642	0.00414328	0.0719322	-2.00704
TMEM209	2.32381	7.33988	3.36351	0.00416831	0.0719322	-2.01273
UGT1A3	2.84092	12.263	3.36247	0.00417731	0.0719322	-2.01477
LOC100132724	1.71984	11.2784	3.35738	0.0042215	0.0719322	-2.0247
SLC31A1	1.21176	9.58743	3.35344	0.00425607	0.0719322	-2.0324
CYP1A1	2.36887	7.27736	3.35287	0.00426109	0.0719322	-2.03351
PMS2CL	1.16053	8.7095	3.3517	0.0042714	0.0719322	-2.0358
WDR70	1.11611	9.18703	3.34581	0.00432379	0.0719322	-2.0473
TINAGL1	2.16815	6.10496	3.34492	0.00433169	0.0719322	-2.04903
TNFRSF21	1.3515	10.2517	3.34357	0.0043438	0.0719322	-2.05166
THAP10	3.79978	7.37622	3.34291	0.00434975	0.0719322	-2.05295
ATG4A	1.07768	7.96167	3.33406	0.00443014	0.0724713	-2.07024
C1orf128	1.42388	11.532	3.33227	0.00444659	0.0724713	-2.07373
PIGK	2.3266	9.75366	3.3322	0.00444717	0.0724713	-2.07386
MBD4	1.34166	10.1075	3.32748	0.00449079	0.0724713	-2.08306
ASB1	2.40742	8.51522	3.3266	0.00449902	0.0724713	-2.08479
CPD	1.678	11.9067	3.32569	0.0045075	0.0724713	-2.08657
LOC100294179	1.07538	11.1332	3.31932	0.00456728	0.0724713	-2.099
SCML2	2.37208	6.56668	3.31429	0.00461504	0.0728497	-2.10881
PPP2CA	1.67553	10.0993	3.31318	0.00462563	0.0728497	-2.11097
GRAMD1C	2.46432	8.18193	3.30872	0.00466846	0.0732652	-2.11966
SPATA5L1	2.80346	9.47966	3.30355	0.00471858	0.073534	-2.12973
PDE8A	2.11018	8.84485	3.29546	0.00479818	0.0742552	-2.14551
PAM	3.11765	11.6777	3.28119	0.00494187	0.0750994	-2.17332
IKBKAP	3.05911	10.0393	3.28013	0.00495273	0.0750994	-2.17539
ANXA5	1.45322	12.675	3.26826	0.0050757	0.0765615	-2.1985
ANKRD33B	1.59774	10.1009	3.26207	0.00514101	0.0765615	-2.21054
C9orf43	2.54274	7.16423	3.26091	0.00515335	0.0765615	-2.2128
HPS5	3.01743	9.71637	3.25451	0.00522193	0.0770666	-2.22525
DDAH1	2.54574	7.07008	3.25017	0.00526901	0.0775049	-2.2337
SEPSECS	1.25147	9.48606	3.23741	0.00540973	0.0787947	-2.25852
DCBLD2	3.59839	10.6201	3.23457	0.00544147	0.0789989	-2.26403
POLR3B	3.04734	8.18265	3.22206	0.00558387	0.0796894	-2.28834
C9orf46	3.04612	6.46773	3.22192	0.00558556	0.0796894	-2.28862
NPM3	1.19022	7.03738	3.22183	0.00558655	0.0796894	-2.28879
GMDS	1.68833	11.4286	3.22141	0.00559138	0.0796894	-2.2896
RGL1	2.73591	6.55701	3.22098	0.00559631	0.0796894	-2.29043
ADAM17	1.94681	11.1303	3.21165	0.00570521	0.0804196	-2.30856
TMEM49	1.62078	9.42014	3.20936	0.00573226	0.0804196	-2.31301
CTPS2	1.40308	11.0628	3.20239	0.00581534	0.0806188	-2.32655
CD44	3.65657	9.31585	3.20069	0.00583567	0.0806188	-2.32983
ADAL	1.49221	8.92191	3.19934	0.005852	0.0806188	-2.33246
STOM	2.13205	7.42782	3.19273	0.00593243	0.0806188	-2.34529
FBXO8	1.83942	9.61483	3.19121	0.00595099	0.0806188	-2.34823
NPC1	2.01739	10.4168	3.18632	0.00601136	0.0809505	-2.35772
SOX17	3.34309	10.6136	3.18628	0.0060118	0.0809505	-2.35779
C11orf82	2.89203	9.37603	3.17742	0.00612269	0.0819485	-2.37497
CISD1	1.48839	11.9467	3.17346	0.0061729	0.0820826	-2.38264
HIST2H4B	1.66882	9.27885	3.17332	0.00617479	0.0820826	-2.38293
CDKN2AIPNL	1.31461	10.5672	3.15376	0.00642881	0.0844158	-2.4208
ADSS	1.09147	11.9448	3.15346	0.0064328	0.0844158	-2.42138
CLINT1	2.75688	10.5234	3.15295	0.00643961	0.0844158	-2.42238
GLMN	1.55734	8.73419	3.14856	0.00649818	0.0844762	-2.43088
RCAN1	3.66592	9.9022	3.14834	0.00650109	0.0844762	-2.4313
SLIT3	2.58094	5.73214	3.14587	0.00653427	0.0846606	-2.43608
IFI16	4.24829	8.89945	3.14334	0.00656835	0.0848555	-2.44096
XRCC6BP1	2.35661	8.40841	3.14044	0.00660779	0.0851183	-2.44658
SAMD4A	1.62878	6.76544	3.13135	0.00673271	0.0861073	-2.46417
SGEF	1.6371	8.86844	3.13064	0.00674253	0.0861073	-2.46553
C20orf3	1.21589	10.5605	3.12831	0.00677498	0.086146	-2.47004
TMEM38B	2.72569	9.74176	3.12447	0.00682887	0.086146	-2.47747
PINX1	1.03798	9.08987	3.12352	0.0068422	0.086146	-2.4793
SNCA	3.25868	5.88595	3.1134	0.00698625	0.0865771	-2.49885
NOVA1	1.79779	8.78026	3.11274	0.00699577	0.0865771	-2.50013
RARS	0.978121	12.4375	3.11133	0.00701618	0.0865771	-2.50286
C1orf109	2.61414	9.51025	3.11061	0.00702651	0.0865771	-2.50424
FAM40A	1.98981	8.20104	3.11024	0.00703184	0.0865771	-2.50495
SSX2IP	2.3956	6.11139	3.10005	0.00718102	0.0874475	-2.52464
APOLD1	1.53732	6.35444	3.09866	0.00720152	0.0874582	-2.52731
ACADM	0.937181	11.7717	3.0954	0.00725005	0.0878084	-2.53361
CNKSR3	3.10249	7.66198	3.09104	0.0073154	0.0882238	-2.54202
HARS2	2.31829	10.6745	3.09047	0.00732395	0.0882238	-2.54311
SNORD52	1.47027	8.13312	3.08817	0.00735867	0.0884033	-2.54755
LOC402377	2.29901	5.94557	3.08099	0.00746825	0.0894434	-2.5614
ACO1	1.48284	9.84807	3.07987	0.00748539	0.0894434	-2.56355
NEU1	1.34847	9.9424	3.0717	0.00761234	0.08977	-2.5793
GADD45A	3.12349	12.5138	3.06282	0.00775264	0.0903136	-2.59641
C19orf70	1.29874	9.61223	3.0623	0.00776085	0.0903136	-2.5974
MMAA	1.71139	6.07518	3.05431	0.00788938	0.0913324	-2.61278
LSG1	1.83643	8.90938	3.04932	0.00797063	0.0917961	-2.62237
SH3BP5	2.60769	7.54753	3.04753	0.00800007	0.0918977	-2.62582
HEXB	4.48706	10.3497	3.04589	0.00802704	0.0919705	-2.62897
MAPK6	2.08372	11.1664	3.04302	0.00807453	0.0920959	-2.6345
CCNB1IP1	2.14499	10.2669	3.04273	0.00807932	0.0920959	-2.63505
ARHGEF37	1.65637	6.98922	3.03543	0.00820136	0.0927031	-2.64908
SNAPC5	2.94888	8.11606	3.02965	0.00829935	0.0931497	-2.66019
LEPREL1	2.68261	8.80367	3.02691	0.00834614	0.0931497	-2.66545
UAP1	1.41767	11.3772	3.0249	0.00838076	0.0931497	-2.66932
BCL10	2.17969	8.98	3.02448	0.00838788	0.0931497	-2.67012
CDC23	2.10122	10.0782	3.02397	0.00839672	0.0931497	-2.6711
RIPK2	1.56069	13.3988	3.02368	0.00840166	0.0931497	-2.67165
KIAA0586	3.15028	6.37268	3.01321	0.00858417	0.0945992	-2.69175
PTPRR	2.15785	10.0949	3.01254	0.00859607	0.0945992	-2.69304
LOC646096	1.87316	8.86898	3.0112	0.00861971	0.0946257	-2.69561
AP4B1	1.97139	8.07594	3.00625	0.00870773	0.0948909	-2.70511
JUB	1.9639	11.5619	3.00489	0.00873211	0.0949245	-2.70772
C5	1.55572	6.27132	3.00283	0.0087691	0.0950946	-2.71167
AASS	1.9878	4.53057	2.99969	0.00882566	0.0953152	-2.71768
GOLGA3	1.78685	11.02	2.99933	0.00883222	0.0953152	-2.71837
SCAPER	1.53817	7.83979	2.99681	0.00887795	0.095347	-2.7232
ETV6	2.3556	6.48234	2.99533	0.00890497	0.0954073	-2.72604
ETF1	1.36999	11.6161	2.99081	0.0089879	0.0960649	-2.7347
ROR1	2.15026	6.56362	2.98743	0.00905042	0.0965017	-2.74117
RNASEH1	1.22382	9.82941	2.97808	0.00922557	0.0976616	-2.75908
C15orf24	1.05904	11.587	2.97615	0.00926207	0.0976616	-2.76276
RDH10	2.79676	8.26358	2.9758	0.00926876	0.0976616	-2.76344
LOC253039	1.17138	8.45267	2.97409	0.00930125	0.0976802	-2.7667
RND3	2.14924	10.382	2.97218	0.00933784	0.0976802	-2.77037
GTF3C4	2.01966	8.75035	2.97049	0.00937011	0.0976802	-2.77359
INTS10	1.08926	12.1847	2.96997	0.0093801	0.0976802	-2.77458
TMEM5	2.21775	9.99128	2.96826	0.00941306	0.0977949	-2.77786
TBC1D23	1.07513	11.7663	2.96362	0.00950286	0.0982697	-2.78672
BCKDHB	1.50179	9.60205	2.96111	0.00955201	0.0985123	-2.79153
FAM24B	2.38107	8.65747	2.96016	0.00957052	0.0985123	-2.79334
C9orf85	3.03682	7.65694	2.95552	0.00966197	0.0992244	-2.80221
C9orf80	1.61375	7.96704	2.94825	0.00980675	0.100132	-2.81609
BLMH	2.98547	8.15373	2.9477	0.00981778	0.100132	-2.81714

## Sheet: down_bind
ID	logFC	AveExpr	t	P.Value	adj.P.Val	B
MALL	-7.86758	8.84925	-16.6772	3.17895e-11	1.41686e-07	14.1464
SPTBN2	-4.183	8.5734	-8.97609	1.73841e-07	0.000258269	7.40298
PXMP4	-4.14206	7.18846	-8.36363	4.31093e-07	0.000480346	6.5957
SLC39A4	-4.00878	8.27629	-7.41757	1.91828e-06	0.00123164	5.24164
WWOX	-2.75752	7.57165	-7.34295	2.16859e-06	0.00123164	5.12906
CYP27C1	-4.49411	7.5364	-7.33128	2.21071e-06	0.00123164	5.11138
CAPG	-3.90203	8.94686	-7.12455	3.11823e-06	0.00154422	4.79461
RARRES2	-5.50789	8.07489	-6.62313	7.35508e-06	0.00326453	3.99848
GRB7	-3.28851	10.5293	-6.49659	9.18317e-06	0.00341078	3.7913
COL6A2	-3.56872	7.51204	-6.2331	1.46828e-05	0.00503395	3.35178
CD99	-3.44082	10.0957	-6.0988	1.8719e-05	0.00584419	3.12358
SEMA3F	-3.16224	7.49663	-6.06208	2.00131e-05	0.00584419	3.06068
CES2	-2.33432	11.8303	-6.00444	2.2235e-05	0.00584419	2.96156
NME4	-3.55516	9.31546	-5.88932	2.74759e-05	0.00680335	2.76203
ARHGAP23	-2.19514	10.9094	-5.80552	3.20888e-05	0.00752737	2.61551
FOLR1	-5.28724	8.65056	-5.4793	5.92436e-05	0.010242	2.03513
KIF12	-3.70007	6.93953	-5.47485	5.97467e-05	0.010242	2.02711
CYBA	-3.57934	11.2688	-5.41828	6.65471e-05	0.0109852	1.92484
HDAC11	-2.21115	10.2699	-5.37179	7.27335e-05	0.0115776	1.84046
TPM2	-3.42547	11.0969	-5.30843	8.21381e-05	0.0126238	1.72497
MMP1	-3.67022	8.56643	-5.20397	0.000100483	0.0144602	1.53336
MED25	-2.34993	10.8304	-5.2035	0.000100575	0.0144602	1.53249
PTPRG	-3.16254	7.3462	-5.18682	0.00010388	0.0144685	1.50175
CA12	-3.77578	10.6746	-5.14115	0.00011351	0.0148123	1.41741
CARHSP1	-1.82156	13.0049	-5.12859	0.000116318	0.0148123	1.39416
PROC	-3.18596	7.88243	-4.99971	0.000149622	0.0171992	1.15447
GPC1	-2.71688	9.19231	-4.96851	0.000159071	0.0171992	1.09614
G0S2	-4.36195	13.1272	-4.959	0.000162074	0.0171992	1.07832
NCRNA00085	-2.07634	8.96207	-4.87653	0.000190679	0.0197641	0.923443
BCL7C	-2.17467	10.1369	-4.85886	0.000197458	0.0200016	0.890146
SIRPA	-2.80151	7.09857	-4.7985	0.00022254	0.0212258	0.776144
IFITM2	-1.95578	11.0658	-4.76768	0.000236588	0.0212258	0.717776
C19orf21	-2.59762	9.54802	-4.75565	0.000242315	0.0212258	0.694969
HSD17B1	-3.0553	7.036	-4.73218	0.000253904	0.0212258	0.650414
PROS1	-3.00517	8.67596	-4.72935	0.000255338	0.0212258	0.645044
LY6E	-2.8645	7.40243	-4.7266	0.000256744	0.0212258	0.639805
CAPS	-2.49769	7.37732	-4.68335	0.000279873	0.0217564	0.557534
CTSH	-3.60458	7.89069	-4.6301	0.000311321	0.0219176	0.455952
VAMP8	-2.19095	9.12038	-4.57008	0.000351144	0.0240777	0.341108
PRKCDBP	-1.63493	12.3016	-4.55869	0.000359273	0.0242618	0.31927
METTL7B	-2.93061	6.29991	-4.49703	0.000406743	0.0266596	0.200858
DNAJC4	-2.15549	10.3812	-4.46156	0.000436913	0.0282221	0.132582
RAB15	-1.95564	8.91428	-4.43422	0.000461725	0.0293987	0.0798763
METRNL	-2.27605	8.10743	-4.404	0.000490835	0.0300356	0.0215364
EGR1	-1.46621	13.4319	-4.39225	0.00050265	0.0300356	-0.00116007
FAM64A	-2.06011	7.67179	-4.38688	0.00050815	0.0300356	-0.0115448
FNDC5	-2.87383	5.3829	-4.34041	0.00055837	0.0319058	-0.10147
HSPB1	-2.14771	12.3524	-4.31864	0.000583609	0.0319281	-0.143653
COL5A1	-3.96121	8.19768	-4.30287	0.000602619	0.0321262	-0.174234
MAL	-2.65244	11.3103	-4.29923	0.000607085	0.0321262	-0.18128
MYO1C	-1.89185	10.2606	-4.27393	0.000639152	0.0331244	-0.230387
ADAP1	-2.3581	6.74089	-4.26472	0.000651252	0.0333636	-0.248279
HRH1	-1.93248	7.98656	-4.2547	0.000664671	0.0336641	-0.267736
DCLK2	-2.00823	8.78522	-4.23727	0.000688703	0.0344856	-0.301618
MYH10	-2.20748	8.80161	-4.23184	0.000696366	0.0344856	-0.312173
CHCHD5	-1.92351	10.8467	-4.22237	0.000709948	0.0345855	-0.330598
SHROOM2	-3.40967	7.45075	-4.2164	0.000718649	0.0345855	-0.342218
TNNT1	-4.09626	6.01088	-4.2143	0.000721733	0.0345855	-0.346302
MUC1	-3.89807	9.21065	-4.20911	0.000729424	0.0345855	-0.356412
SLC4A11	-2.34597	8.13043	-4.19628	0.000748762	0.0348234	-0.38137
C1orf86	-1.65195	8.38056	-4.17846	0.000776523	0.035624	-0.416091
C19orf51	-3.80596	7.93967	-4.17421	0.000783296	0.035624	-0.424374
HOXB7	-2.18726	11.5563	-4.1639	0.000799965	0.0359575	-0.444456
NUDT14	-3.08882	7.10874	-4.15976	0.000806764	0.0359575	-0.452527
C1QL1	-3.09275	8.46664	-4.14764	0.000827004	0.0364946	-0.476156
PC	-1.67984	9.64755	-4.08408	0.000941928	0.0384894	-0.600217
TMEM121	-3.4581	6.0806	-4.07995	0.000949929	0.0384894	-0.60828
HOXB5	-3.62126	10.1737	-4.05994	0.000989715	0.0397402	-0.64739
LHPP	-3.42808	9.20258	-4.05512	0.000999546	0.0397766	-0.65681
CC2D2B	-1.5886	10.8862	-4.04897	0.00101224	0.0399251	-0.668834
LASS4	-3.54933	5.64391	-4.03192	0.00104827	0.0406274	-0.702173
MGC2752	-1.15779	9.98777	-4.00854	0.00109982	0.0418965	-0.747915
ZNF444	-2.06355	9.49804	-3.98576	0.00115253	0.0424677	-0.792514
SCRN2	-2.14477	8.85811	-3.98559	0.00115293	0.0424677	-0.792843
LLGL2	-1.73054	10.7299	-3.97226	0.00118497	0.0426507	-0.818959
VSTM1	-3.541	5.86581	-3.96836	0.0011945	0.0426507	-0.82659
RIPK4	-2.07835	8.46263	-3.92984	0.00129301	0.0453775	-0.902061
SYN2	-3.22632	7.62944	-3.91612	0.00133005	0.0456052	-0.928955
ETHE1	-2.02617	9.73197	-3.9096	0.00134803	0.0458639	-0.94174
MRC2	-2.59252	8.68409	-3.89933	0.00137686	0.0459678	-0.961885
EGFL7	-2.68609	7.80979	-3.88905	0.00140633	0.0459678	-0.982049
CXorf24	-1.79714	8.23968	-3.86219	0.00148636	0.0467259	-1.03472
SFRS13B	-2.81303	7.17767	-3.85956	0.00149446	0.0467259	-1.03989
NAT14	-1.35915	9.06606	-3.85355	0.00151309	0.0467259	-1.05169
NAB1	-2.27361	10.221	-3.85327	0.00151395	0.0467259	-1.05222
CHST2	-2.59076	7.86576	-3.85129	0.00152014	0.0467259	-1.05611
RRAD	-3.60084	9.30499	-3.83162	0.00158309	0.0473284	-1.09471
VCAN	-4.90076	9.66746	-3.82864	0.00159283	0.0473284	-1.10055
C17orf49	-1.86162	10.0494	-3.82019	0.00162086	0.0476704	-1.11715
C6orf108	-1.35048	12.1993	-3.81826	0.00162734	0.0476704	-1.12094
JUNB	-3.57751	8.12967	-3.79986	0.0016903	0.0476704	-1.15705
AP1M1	-1.46693	10.3154	-3.79905	0.00169313	0.0476704	-1.15863
RHPN2	-1.1271	10.0206	-3.79856	0.00169484	0.0476704	-1.1596
GALK1	-1.34216	11.4906	-3.78833	0.00173101	0.0477559	-1.17968
MFSD6	-1.96072	7.22618	-3.78779	0.00173296	0.0477559	-1.18075
ASMTL	-2.60671	7.96872	-3.78623	0.00173854	0.0477559	-1.1838
FOXA2	-2.62284	7.19873	-3.77869	0.00176583	0.0477559	-1.19861
DAK	-1.30201	10.8379	-3.77702	0.00177191	0.0477559	-1.20188
LOC729973	-1.29948	11.7425	-3.77637	0.00177432	0.0477559	-1.20317
ST6GALNAC4	-2.79995	9.15039	-3.77518	0.00177866	0.0477559	-1.2055
PNMT	-2.35243	7.49042	-3.7659	0.00181308	0.0483885	-1.22372
FAM20C	-3.6785	6.57128	-3.73925	0.00191568	0.0502247	-1.27604
AGA	-1.59444	7.77042	-3.72492	0.00197327	0.0508456	-1.30419
FBLN2	-1.84031	8.81716	-3.71506	0.00201389	0.0512878	-1.32355
HMHA1	-2.05342	7.94118	-3.7071	0.00204728	0.0512878	-1.33917
COL4A1	-3.46707	11.0891	-3.70584	0.00205263	0.0512878	-1.34165
DHRSX	-2.60121	6.56423	-3.70281	0.00206555	0.0512878	-1.34761
HFE	-1.62278	7.42681	-3.70074	0.00207439	0.0512878	-1.35166
TCAP	-1.58502	8.11128	-3.68913	0.00212481	0.0517356	-1.37447
APRT	-1.38541	12.6493	-3.66564	0.00223053	0.0534118	-1.42058
CLEC11A	-2.17035	8.33243	-3.65711	0.00227027	0.0534118	-1.43735
CDKN1C	-3.38989	8.28204	-3.65162	0.00229616	0.0534118	-1.44811
MAST1	-2.98682	6.67964	-3.63857	0.00235899	0.0536487	-1.47373
POLD4	-1.07338	11.8351	-3.63194	0.0023916	0.0541084	-1.48676
SH3BGRL3	-1.57319	13.0551	-3.6179	0.00246205	0.055421	-1.51431
SMC1A	-2.24487	8.60064	-3.59811	0.002565	0.0565952	-1.55317
ALDH2	-2.409	8.72707	-3.58925	0.00261242	0.0573575	-1.57054
ECHDC3	-2.87227	5.4984	-3.57276	0.00270314	0.0582024	-1.60291
N6AMT2	-1.52467	6.89292	-3.53857	0.00290133	0.061865	-1.66997
IMPA2	-1.49728	12.9391	-3.53423	0.00292755	0.061865	-1.6785
PAQR5	-2.56172	10.312	-3.53403	0.00292877	0.061865	-1.67889
SCN1B	-2.23755	7.83236	-3.52357	0.00299284	0.0627395	-1.69939
FAM101B	-2.99947	6.17974	-3.52269	0.00299832	0.0627395	-1.70113
TRIM31	-4.13464	7.112	-3.50469	0.00311213	0.0648166	-1.73641
ROGDI	-2.13053	8.22122	-3.49925	0.0031474	0.0649442	-1.74708
UBE2S	-1.75767	9.30823	-3.48764	0.00322394	0.0655433	-1.76983
PITPNM3	-3.21089	7.93561	-3.48496	0.00324188	0.0655433	-1.77508
PLCG2	-1.94522	9.02629	-3.48376	0.00324996	0.0655433	-1.77744
PLOD1	-1.13631	12.4004	-3.47643	0.00329964	0.0662454	-1.7918
IL18	-2.02351	9.9762	-3.46678	0.0033662	0.0669784	-1.8107
CHKB	-1.74228	8.56731	-3.4582	0.00342651	0.0673471	-1.8275
SRRM3	-1.89146	7.00267	-3.45668	0.00343733	0.0673471	-1.83048
METRN	-2.94993	8.59194	-3.44741	0.0035039	0.0674239	-1.84863
DTX4	-2.79221	7.97246	-3.44663	0.00350961	0.0674239	-1.85017
TMEM136	-1.48697	7.04461	-3.43553	0.00359118	0.0684012	-1.8719
BMP1	-1.17946	9.60281	-3.42265	0.00368818	0.0693596	-1.8971
KCNMB4	-2.34625	5.732	-3.41449	0.00375098	0.0698433	-1.91306
FKBP2	-1.1552	12.9789	-3.40386	0.00383446	0.0705172	-1.93387
ACBD4	-2.79779	6.89966	-3.40226	0.00384713	0.0705172	-1.93699
IER5L	-1.58673	10.6064	-3.39843	0.00387777	0.0705172	-1.94448
CHD3	-2.77639	6.9204	-3.39219	0.00392816	0.0705172	-1.95668
FBLIM1	-2.45389	10.6395	-3.39147	0.003934	0.0705172	-1.95808
POLR1A	-1.29448	10.4872	-3.38877	0.00395607	0.0705172	-1.96337
POLM	-2.45422	9.7387	-3.3733	0.00408475	0.0719322	-1.99361
NUDT8	-2.02821	9.2422	-3.3715	0.00409997	0.0719322	-1.99712
CENPB	-1.05415	9.8096	-3.36683	0.00413978	0.0719322	-2.00624
SNORA6	-1.58945	9.58617	-3.35728	0.00422235	0.0719322	-2.02489
PLXND1	-1.77564	10.8525	-3.35549	0.00423804	0.0719322	-2.02839
CAV2	-1.33827	11.5249	-3.34298	0.00434914	0.0719322	-2.05282
CCDC15	-1.45958	6.29168	-3.34204	0.00435757	0.0719322	-2.05465
FGFR3	-2.43918	8.20157	-3.32636	0.00450123	0.0724713	-2.08525
GABBR1	-2.79676	8.14429	-3.32201	0.00454191	0.0724713	-2.09374
C16orf74	-1.65136	9.68348	-3.32029	0.00455806	0.0724713	-2.09709
SULT1C2	-2.16918	7.60051	-3.31913	0.00456909	0.0724713	-2.09937
UFC1	-1.12254	12.5553	-3.30602	0.00469464	0.0734176	-2.12494
C9orf47	-1.6343	8.54376	-3.29796	0.00477349	0.0741305	-2.14064
OSBPL5	-2.48914	6.11804	-3.29112	0.00484141	0.0746649	-2.15396
ZFAT	-1.67314	8.09924	-3.28857	0.00486703	0.0747165	-2.15894
APBB1	-2.46693	7.4927	-3.28745	0.00487828	0.0747165	-2.16111
OCEL1	-1.19321	10.3558	-3.28002	0.00495383	0.0750994	-2.1756
C17orf76	-1.80814	8.36551	-3.26694	0.00508957	0.0765615	-2.20107
GSTT1	-1.67977	9.05976	-3.26504	0.00510952	0.0765615	-2.20475
PLCXD1	-1.92473	9.94512	-3.26274	0.00513393	0.0765615	-2.20924
SKAP2	-1.25468	10.3236	-3.25691	0.0051961	0.0769402	-2.22058
FSCN1	-2.99899	9.58552	-3.24708	0.00530272	0.0777441	-2.23971
TRMT2B	-1.22306	8.86031	-3.24184	0.00536039	0.078332	-2.24989
COL4A2	-3.42795	10.8562	-3.23211	0.00546921	0.0791438	-2.26881
PEMT	-1.39505	11.0419	-3.21916	0.00561737	0.0797345	-2.29397
KCTD15	-2.51376	8.66502	-3.21283	0.00569136	0.0804196	-2.30628
FBLN1	-2.59366	5.90736	-3.20889	0.00573782	0.0804196	-2.31392
C15orf38	-1.93908	6.27498	-3.20417	0.00579394	0.0806188	-2.32308
MAPK3	-2.04769	9.05614	-3.20414	0.0057943	0.0806188	-2.32314
RRAS	-2.42778	8.56379	-3.19731	0.00587654	0.0806188	-2.33639
FLJ90757	-1.37771	8.75029	-3.19569	0.00589626	0.0806188	-2.33954
TSPAN9	-1.55029	9.84127	-3.19504	0.00590415	0.0806188	-2.3408
ZNF362	-3.3953	6.95446	-3.19226	0.00593808	0.0806188	-2.34619
MRPL54	-1.38556	9.89953	-3.18302	0.00605244	0.0812521	-2.36412
ATP5D	-1.45775	9.8987	-3.17228	0.00618796	0.0820826	-2.38493
UNC13D	-2.41336	8.67863	-3.16411	0.00629312	0.0832298	-2.40076
STARD3	-1.62162	7.87911	-3.15081	0.0064681	0.0844762	-2.42652
FSTL3	-2.39656	9.46141	-3.13773	0.00664485	0.085349	-2.45183
FUZ	-1.87728	4.89837	-3.12616	0.00680508	0.086146	-2.4742
CFD	-2.18265	9.79014	-3.12419	0.00683278	0.086146	-2.47801
C5orf39	-1.35887	7.87901	-3.12029	0.00688792	0.0864773	-2.48555
C20orf54	-2.21164	6.63087	-3.11674	0.00693847	0.0865771	-2.49241
FARP1	-1.83289	8.64007	-3.11297	0.00699249	0.0865771	-2.49969
PGAP3	-1.81536	10.1792	-3.1036	0.00712867	0.0874463	-2.51778
RTKN	-2.41729	7.50623	-3.10272	0.00714167	0.0874463	-2.51948
ZNF480	-1.11269	10.9286	-3.10098	0.00716722	0.0874475	-2.52283
ZNF706	-1.79174	7.22632	-3.07662	0.00753569	0.08977	-2.56982
ALKBH7	-1.03279	10.196	-3.07323	0.00758837	0.08977	-2.57635
ZNF653	-1.66564	7.75076	-3.07316	0.00758949	0.08977	-2.57649
RASSF7	-1.72907	10.9112	-3.07163	0.00761343	0.08977	-2.57944
RNASET2	-1.78022	12.8505	-3.06967	0.00764411	0.0898312	-2.58321
EPB49	-1.94199	7.76995	-3.0685	0.00766258	0.0898312	-2.58547
SUV420H1	-1.15935	10.43	-3.06745	0.00767908	0.0898312	-2.58748
TEAD3	-1.70583	9.14244	-3.05511	0.00787645	0.0913324	-2.61124
SDHC	-1.39851	9.35785	-3.05284	0.00791326	0.0913715	-2.61561
WTIP	-2.49938	8.57724	-3.03813	0.00815612	0.0927031	-2.6439
MT4	-2.58995	6.99871	-3.03522	0.00820498	0.0927031	-2.64949
AIG1	-1.62319	9.74615	-3.03458	0.00821578	0.0927031	-2.65072
C19orf63	-0.86673	12.3704	-3.02445	0.00838843	0.0931497	-2.67018
MAP3K6	-1.69975	11.3862	-3.02196	0.00843143	0.0932478	-2.67496
SLC46A3	-1.59079	7.48683	-3.00841	0.00866929	0.0948909	-2.70097
PTPRS	-2.8287	9.61242	-3.00675	0.00869885	0.0948909	-2.70415
OTUD7B	-1.78246	9.40101	-2.99746	0.00886622	0.095347	-2.72196
SDC1	-1.81621	11.6246	-2.98407	0.0091129	0.096936	-2.7476
BCAT2	-0.846696	11.7567	-2.97676	0.0092506	0.0976616	-2.76161
AVEN	-1.25919	9.23217	-2.97198	0.00934154	0.0976802	-2.77074
PTDSS2	-1.67782	9.76281	-2.96483	0.00947934	0.0982544	-2.78441
PALM	-1.94656	10.5524	-2.95305	0.00971082	0.0994969	-2.80692
C16orf86	-1.8171	6.19295	-2.94302	0.0099123	0.100732	-2.82607
SIX5	-2.21745	8.43163	-2.94255	0.00992181	0.100732	-2.82697
SHKBP1	-2.03567	9.23701	-2.94119	0.00994949	0.100784	-2.82957

## Sheet: up_GSE26465
	logFC	AveExpr	t	P.Value	adj.P.Val	B
AMBN	1.5655	-0.0248333	17.1727	1.47812e-06	0.00143562	5.98616
MMP1	1.6845	0.311	16.37	1.99079e-06	0.0015438	5.73682
MAGEA8	1.1025	-0.3455	15.4111	2.89546e-06	0.00183861	5.41435
CTAG2	1.73225	0.305333	15.1276	3.24848e-06	0.00190717	5.31343
CD3G	1.19475	-0.242	15.0317	3.37884e-06	0.00190717	5.27872
CECR5	1.1645	0.254833	14.4089	4.38947e-06	0.00210679	5.04538
CTAG1B	1.14575	-0.106667	14.183	4.83945e-06	0.00210679	4.95728
FLJ25169	1.166	-0.228167	14.1332	4.94579e-06	0.00210679	4.93758
ADH1A	1.852	1.53067	13.5004	6.55903e-06	0.00245068	4.67918
RP1-32F7.2	2.03975	0.506333	13.4363	6.75385e-06	0.00245068	4.65212
EDNRA	0.868	-0.675333	13.2327	7.41893e-06	0.00255347	4.56499
MTTP	1.61525	0.139333	11.8339	1.47081e-05	0.00425637	3.91605
ALB	2.0895	1.863	11.7325	1.55005e-05	0.00425637	3.86532
AGRIN	0.92775	1.0755	11.5891	1.67066e-05	0.00435229	3.79268
SCRG1	2.247	1.512	11.4013	1.84532e-05	0.00468712	3.69588
APOA1	2.79325	2.70217	11.1258	2.14114e-05	0.00500443	3.55031
AFP	2.07475	0.964667	11.1036	2.16727e-05	0.00500443	3.53839
HRASLS	0.81375	-0.5795	10.5438	2.96452e-05	0.00576099	3.22849
SOX9	0.932	0.657833	10.5176	3.00944e-05	0.00576099	3.21351
REG4	2.07775	1.31917	10.4977	3.04396e-05	0.00576099	3.20214
HERC5	0.87375	-0.4885	10.4875	3.06194e-05	0.00576099	3.19627
TPD52L1	0.922	-0.218833	9.77257	4.68277e-05	0.0077995	2.7693
LACTB2	0.66275	0.331833	9.58621	5.25506e-05	0.00847483	2.6523
THNSL1	0.953	0.188833	9.51774	5.48522e-05	0.00870779	2.60869
ABCB1	1.53175	-0.0483333	9.20897	6.67792e-05	0.0102036	2.40774
MMP15	0.6995	-0.344167	9.15796	6.90238e-05	0.010313	2.37385
GPX2	0.55575	3.5505	8.90796	8.1357e-05	0.0110212	2.20485
HLTF	0.7005	0.2395	8.82712	8.58732e-05	0.0114799	2.14914
SH3BGRL	1.01375	-0.0341667	8.69389	9.39575e-05	0.0122386	2.05617
FAM112B	2.04425	0.750333	8.57159	0.000102155	0.0131379	1.96952
ADH1C	1.71875	0.997333	8.44522	0.000111498	0.0139793	1.87867
CNTN1	0.829	-0.674333	8.31558	0.000122116	0.0144268	1.78402
CROT	0.5405	-0.864667	8.22292	0.000130415	0.0145362	1.71548
SERPINE2	1.59475	2.37067	8.21672	0.000130994	0.0145362	1.71086
DDAH2	0.6825	-0.28	8.20776	0.000131835	0.0145362	1.70418
UBE2V2	0.679	0.591667	8.2037	0.000132217	0.0145362	1.70116
SEH1L	0.694	0.418167	8.20212	0.000132367	0.0145362	1.69998
NPFFR2	0.749	-0.557167	8.16513	0.000135919	0.0145362	1.67233
MAP7D2	0.60425	-0.641667	8.00503	0.000152607	0.0155049	1.55122
STK31	0.76075	-0.184833	7.89435	0.000165517	0.0163267	1.46611
DPP4	0.601	-0.0213333	7.84334	0.000171884	0.0167357	1.4265
CNKSR3	0.75475	-0.158333	7.83496	0.000172958	0.0167357	1.41996
MYLIP	0.60725	0.482333	7.80167	0.000177295	0.0169936	1.39395
VSIG1	2.08575	1.181	7.71026	0.000189859	0.0176375	1.32196
TRIM32	0.49025	-0.157167	7.67848	0.000194464	0.0177099	1.29674
LYPLAL1	0.61175	0.0653333	7.64991	0.000198713	0.0177099	1.27399
CDR2L	0.5785	-0.199833	7.59942	0.000206483	0.0180906	1.23358
TCEB1	0.67825	1.04517	7.58225	0.000209203	0.0180906	1.21978
EEF1D	0.55975	0.748667	7.3508	0.00025019	0.0200711	1.03085
C6	0.6725	-0.426167	7.34724	0.000250888	0.0200711	1.0279
SCGN	1.78375	0.217667	7.32658	0.000254986	0.0202395	1.01077
ISOC1	0.5375	0.488833	7.29182	0.000262055	0.0206394	0.981822
C4ORF19	0.70025	0.804833	7.18638	0.000284901	0.0213724	0.893267
RAGE	0.5025	-0.1325	7.17574	0.00028733	0.0213724	0.884266
GAGE6	2.46725	0.706833	7.11608	0.000301395	0.0219435	0.833571
C3ORF59	0.639	-0.5	7.08276	0.000309593	0.0223083	0.805084
TBC1D7	0.5105	0.503833	7.05506	0.0003166	0.0224941	0.781318
PPAT	0.55575	0.527	7.01412	0.000327293	0.023054	0.74603
THOC1	0.73	0.547167	7.00452	0.00032986	0.023054	0.737729
TRMT12	0.47825	0.0738333	6.88915	0.000362567	0.0244302	0.637175
TSPAN13	0.9005	1.44933	6.87616	0.000366476	0.0244302	0.625761
FZD6	0.6825	0.1235	6.87497	0.000366837	0.0244302	0.624713
IMPA1	0.63475	0.526667	6.8457	0.000375832	0.0245685	0.598921
POLB	0.49225	1.04117	6.82848	0.000381243	0.0245685	0.583696
RYR2	0.61725	-0.56	6.82844	0.000381256	0.0245685	0.58366
RFX5	0.62625	0.086	6.81075	0.000386906	0.0246671	0.567989
PPP1R16A	0.615	0.8835	6.79891	0.000390739	0.0246671	0.557485
C16ORF28	0.53775	-0.39	6.79104	0.000393314	0.0246671	0.550487
ACN9	1.11325	-0.218333	6.77795	0.000397635	0.0247851	0.538843
ANK3	0.91775	-0.0916667	6.75958	0.000403794	0.0248468	0.522459
SLC35A1	0.5295	0.0475	6.75319	0.000405961	0.0248468	0.516753
INTS8	0.6085	0.416167	6.7345	0.000412375	0.0250882	0.500037
HRSP12	0.98325	0.185	6.7086	0.000421459	0.0251305	0.476798
PCID1	0.6555	2.5015	6.70729	0.000421924	0.0251305	0.475623
ECH1	0.65525	2.47933	6.70437	0.000422964	0.0251305	0.472997
LPHN2	0.845	-0.366667	6.6617	0.000438489	0.0256878	0.434534
VAV2	0.56825	-0.117167	6.65783	0.000439929	0.0256878	0.431035
MMP10	0.98325	-0.531	6.63116	0.000450002	0.0260738	0.406866
GALNT11	0.6285	0.4035	6.61444	0.000456451	0.0262008	0.391673
GAS2	0.6845	-0.138667	6.52968	0.0004908	0.0276481	0.314157
LOC152485	1.00425	-0.388	6.52622	0.000492264	0.0276481	0.310974
DOK4	0.6285	-0.1755	6.5181	0.00049572	0.0276732	0.303495
PEPD	0.57825	1.389	6.50189	0.000502695	0.0279092	0.288557
SLFN11	1.227	0.1155	6.47854	0.000512946	0.0283235	0.266971
BRMS1L	0.4455	-0.303	6.43666	0.000531929	0.0288401	0.228098
NFIA	0.599	-0.257167	6.43294	0.000533655	0.0288401	0.22463
RAB15	0.417	-0.394	6.42554	0.000537103	0.0288728	0.217739
PFN2	0.674	0.816833	6.35914	0.000569216	0.0300532	0.155578
IQCK	0.5795	-0.546667	6.3558	0.000570892	0.0300532	0.152429
LOC493869	0.4195	0.0331667	6.33395	0.000581967	0.0301161	0.131851
ENY2	0.69175	1.91517	6.32651	0.000585795	0.0301161	0.12483
NMU	1.834	0.377167	6.32	0.000589166	0.0301161	0.118683
C6ORF141	0.59625	-0.507	6.316	0.000591253	0.0301161	0.114894
USP13	0.59925	-0.7875	6.31296	0.000592837	0.0301161	0.112028
OTC	0.74075	-0.691667	6.29252	0.000603652	0.0303619	0.0926588
TSPAN12	1.596	1.113	6.28012	0.000610314	0.0305458	0.0808958
MLLT11	1.059	0.722	6.24771	0.000628139	0.03098	0.050041
TJP2	0.59575	0.306167	6.20159	0.000654532	0.0317645	0.00590799
PTDSS1	0.7665	1.141	6.19956	0.000655725	0.0317645	0.00395441
LOC728259	2.439	0.8125	6.18533	0.000664139	0.0317645	-0.00972066
XAGE1	2.439	0.8125	6.18533	0.000664139	0.0317645	-0.00972066
WDSOF1	0.822	-0.103	6.16904	0.00067392	0.0317645	-0.0254053
APIP	0.7875	0.964	6.16709	0.000675103	0.0317645	-0.0272856
EARS2	0.42925	-0.310833	6.16549	0.000676074	0.0317645	-0.0288288
LOC729396	2.17075	0.390667	6.09704	0.000719159	0.0327653	-0.0951305
EPB41L2	0.55575	0.213	6.09071	0.000723298	0.0328067	-0.101291
CKLF	0.943	0.733667	6.05925	0.000744281	0.032993	-0.131998
SCPEP1	1.28425	1.35867	6.05107	0.000749847	0.032993	-0.139998
ZNF324	0.41425	-0.268833	6.05064	0.000750137	0.032993	-0.140414
YTHDF3	0.5415	0.083	6.0279	0.000765876	0.0335401	-0.162717
MAGEA6	0.5335	-0.168333	6.01385	0.00077578	0.0335982	-0.176519
GCA	1.046	0.366833	6.01196	0.000777125	0.0335982	-0.17838
PNN	0.4575	0.5645	5.99403	0.000790008	0.033934	-0.196045
CHORDC1	0.46125	-0.176	5.96329	0.000812664	0.033934	-0.22643
SLC25A15	0.3965	-0.160167	5.96007	0.000815079	0.033934	-0.229619
ZNF434	0.47425	0.186167	5.95755	0.000816973	0.033934	-0.232113
CRYZ	0.3735	1.47	5.95138	0.00082164	0.033934	-0.238237
C5ORF32	0.8465	1.77583	5.94723	0.000824792	0.033934	-0.242352
GC	1.7245	0.984167	5.94632	0.000825485	0.033934	-0.243255
SERF1B	0.7335	0.904	5.94282	0.00082816	0.033934	-0.246732
CBARA1	0.36825	0.2415	5.92494	0.000841966	0.033934	-0.264506
COPS5	0.677	1.54033	5.91861	0.000846915	0.033934	-0.270807
YES1	0.57275	1.89983	5.91179	0.000852289	0.033934	-0.277608
SCAMP3	0.425	1.02833	5.91085	0.000853026	0.033934	-0.278537
HSD17B10	0.619	1.27567	5.90622	0.000856699	0.033934	-0.283158
FAM49B	0.481	-0.216833	5.90455	0.000858031	0.033934	-0.284829
GULP1	0.832	0.238167	5.90266	0.000859533	0.033934	-0.286708
TFF2	1.1685	0.347	5.89262	0.000867593	0.033934	-0.296746
PRL	1.00475	-0.358667	5.84935	0.000903291	0.0348952	-0.340114
OSBPL1A	0.6095	0.510333	5.8372	0.000913617	0.0350277	-0.352343
C21ORF34	0.3675	-0.6745	5.82339	0.000925515	0.0351154	-0.366263
JAM3	0.62	1.05533	5.81801	0.000930197	0.0351154	-0.371693
LTV1	0.61775	0.724833	5.81452	0.000933251	0.0351154	-0.37522
MPDZ	0.40525	-0.817333	5.81166	0.000935754	0.0351154	-0.378102
LOC730316	0.668	1.41483	5.79425	0.000951194	0.0353578	-0.395713
GALNT4	0.53975	0.998333	5.78804	0.000956773	0.0353578	-0.402007
PTBP2	0.63825	-0.0615	5.7371	0.00100395	0.0369568	-0.453811
GPC2	0.48	-0.305	5.71986	0.0010205	0.0369943	-0.471417
CFTR	0.89025	-0.1065	5.71711	0.00102317	0.0369943	-0.474233
TMEM39B	0.50025	0.075	5.68882	0.00105109	0.0375679	-0.503225
ANKRD46	0.77075	0.0548333	5.67611	0.00106392	0.0376635	-0.516293
XPO5	0.46375	0.670167	5.65876	0.00108172	0.0377452	-0.534165
PARN	0.36475	0.290167	5.65299	0.00108771	0.0377452	-0.540109
SNHG3-RCC1	0.59575	0.516167	5.65298	0.00108771	0.0377452	-0.540117
CES2	0.5405	0.694333	5.65221	0.00108852	0.0377452	-0.540914
PSMA5	0.53575	1.70767	5.64807	0.00109285	0.0377666	-0.545194
VBP1	0.66175	0.836167	5.61082	0.00113266	0.038285	-0.583743
AMBP	1.69425	0.5545	5.59398	0.0011512	0.0384686	-0.601235
TSPYL5	0.745	0.312167	5.59005	0.00115557	0.0384686	-0.605324
RPL7	0.717	1.2325	5.57952	0.00116739	0.0385086	-0.616283
MYOM1	0.41925	-0.6425	5.57262	0.00117521	0.0386412	-0.623481
HSD17B4	0.84525	0.968	5.55079	0.00120034	0.03934	-0.646283
ACADVL	0.55125	1.8565	5.50297	0.00125752	0.0403041	-0.696454
MCCC1	0.86725	1.21217	5.49549	0.00126674	0.0404719	-0.70433
TFAM	0.58925	0.849833	5.4849	0.00127992	0.0407649	-0.715494
IGSF9	0.51175	-0.855833	5.45629	0.00131633	0.0416755	-0.74574
NDN	0.64975	-0.697333	5.45249	0.00132124	0.0416755	-0.749758
PYGO2	0.34	-0.119333	5.44966	0.00132492	0.0416755	-0.752757
SPESP1	0.3675	-0.6355	5.43711	0.00134138	0.0420203	-0.766073
MAGEA12	0.343	-0.437333	5.41786	0.00136707	0.0426057	-0.786539
PRDX3	0.564	2.066	5.40042	0.00139083	0.04299	-0.805123
MTERFD1	0.53275	0.367667	5.39667	0.001396	0.04299	-0.809124
PPRC1	0.53025	0.6625	5.39643	0.00139633	0.04299	-0.809379
MLF2	0.4285	1.12717	5.37944	0.00142003	0.0433288	-0.827541
TRAPPC4	0.49275	0.9235	5.3778	0.00142234	0.0433288	-0.829291
LUM	1.30175	2.25883	5.37032	0.00143294	0.0433294	-0.837304
CTSC	0.58375	0.706667	5.32028	0.00150617	0.0446144	-0.891086
PDCD2L	0.8015	0.425333	5.30649	0.00152709	0.0451024	-0.905968
AUTS2	0.9085	-0.209833	5.29805	0.00154004	0.0452221	-0.915085
ISYNA1	0.721	0.115667	5.281	0.00156661	0.0454826	-0.933547
ABI1	0.3135	-0.1185	5.26742	0.00158815	0.0458398	-0.948286
NUP153	0.51775	0.321667	5.25282	0.00161166	0.0462045	-0.964149
CDH17	0.85825	0.0526667	5.25112	0.00161443	0.0462045	-0.965998
ZNF696	0.3985	-0.0523333	5.2477	0.00162001	0.0462341	-0.969727
GALR2	1.01375	0.296833	5.235	0.00164091	0.0463642	-0.983563
C12ORF35	0.4965	-0.1465	5.23149	0.00164675	0.0463642	-0.987397
TTYH1	0.38	-0.579667	5.22045	0.00166524	0.0463642	-0.999451
ZNF30	0.44025	-0.863	5.21878	0.00166805	0.0463642	-1.00127
PKD2	0.38575	-0.583833	5.21704	0.00167099	0.0463642	-1.00317
ELOVL4	0.508	-0.732333	5.21647	0.00167195	0.0463642	-1.00379
AGA	0.824	0.434833	5.21481	0.00167477	0.0463642	-1.00561
NQO2	0.50125	-0.290333	5.20872	0.00168514	0.0465244	-1.01227
CIRH1A	0.47775	1.085	5.1903	0.00171693	0.0471461	-1.03246
GPR180	0.488	-0.124667	5.16717	0.00175783	0.0477127	-1.05787
AGPAT6	0.453	-0.557	5.16515	0.00176145	0.0477127	-1.06009
TYW3	0.4225	-0.108833	5.16352	0.00176437	0.0477127	-1.06189
MAGEA3	0.58575	0.015	5.16276	0.00176575	0.0477127	-1.06272
KIAA0240	0.40475	-0.0251667	5.15312	0.00178321	0.0478486	-1.07335
WDR59	0.4585	0.475667	5.14935	0.00179009	0.0478486	-1.07751
TAGLN2	0.54975	1.5665	5.14844	0.00179175	0.0478486	-1.07851
MTFR1	0.656	0.282333	5.14829	0.00179203	0.0478486	-1.07868
CSAG1	0.3265	1.15917	5.14703	0.00179432	0.0478486	-1.08006
ZNF618	0.399	-0.452	5.12503	0.00183517	0.0480575	-1.10437
IARS2	0.35525	1.50483	5.11998	0.0018447	0.0481802	-1.10996
CEP76	0.3575	-0.272167	5.11575	0.00185273	0.0482062	-1.11465
MPHOSPH10	0.34675	0.275167	5.09151	0.00189946	0.0485698	-1.14155
HNRPR	0.41475	1.809	5.08343	0.00191532	0.0485698	-1.15053
PRTFDC1	1.66525	1.09667	5.02379	0.00203717	0.0507902	-1.21715
FZD5	0.5755	0.551167	5.00454	0.00207835	0.051408	-1.23877
ASCC3	0.647	0.276833	4.98235	0.00212698	0.0523248	-1.26375
UBE4B	0.49125	0.6285	4.97497	0.00214344	0.0524707	-1.27208
GRWD1	0.498	0.219	4.96901	0.00215684	0.0524707	-1.27881
HDAC2	0.35975	2.15933	4.96775	0.00215969	0.0524707	-1.28024
FLJ22662	1.33275	-0.2115	4.96588	0.0021639	0.0524707	-1.28234
TMTC2	0.86225	-0.390667	4.95154	0.00219665	0.0529122	-1.29857
ITFG1	0.5475	0.5305	4.95107	0.00219773	0.0529122	-1.2991
NTS	0.38775	3.2395	4.94779	0.00220531	0.0529691	-1.30282
CLNS1A	0.46875	1.3905	4.93294	0.00223995	0.0532067	-1.31965
GNG12	0.748	-0.420833	4.93271	0.00224049	0.0532067	-1.31991
KCTD15	0.60375	-0.215	4.92591	0.00225654	0.0534417	-1.32763
TMEM47	0.59625	-0.67	4.9146	0.00228356	0.0538305	-1.34048
NUDC	0.80175	1.137	4.90361	0.00231016	0.0540022	-1.353
FABP6	0.65775	-0.4135	4.89922	0.00232088	0.0540022	-1.358
RPS27L	0.49325	2.65183	4.89693	0.00232652	0.0540022	-1.36062
IL1RAP	0.5225	-0.988667	4.89374	0.00233436	0.0540022	-1.36425
RIPK2	0.481	-0.168833	4.87813	0.00237319	0.0544281	-1.38208
ENO3	1.046	0.328833	4.86386	0.00240933	0.0548852	-1.39841
TAF2	0.37925	0.244833	4.85769	0.00242515	0.055094	-1.40548
OSGEP	0.67425	0.34	4.85606	0.00242934	0.055094	-1.40734
PHF13	0.379	1.11667	4.84766	0.00245111	0.0554638	-1.41698
E2F4	0.37075	0.541667	4.84036	0.00247021	0.0557718	-1.42536
GAGE7	1.051	-0.401833	4.82196	0.00251908	0.0562502	-1.44653
LYRM4	0.3515	-0.358667	4.81791	0.00252998	0.0563697	-1.45119
B3GALT6	0.39275	0.0518333	4.79679	0.00258767	0.0574891	-1.47555
PFTK1	0.38	-0.466667	4.77611	0.00264563	0.058273	-1.49949
VDAC3	0.62075	2.63083	4.77463	0.00264981	0.058273	-1.50119
LXN	0.68025	-0.6015	4.75532	0.00270535	0.0590861	-1.5236
BCOR	0.28975	0.307667	4.7537	0.00271005	0.0590861	-1.52548
PEX7	0.413	-0.118167	4.74548	0.00273414	0.0592116	-1.53504
AGMAT	0.2945	-0.796667	4.7453	0.00273467	0.0592116	-1.53525
YME1L1	0.7155	1.3455	4.73089	0.00277746	0.059786	-1.55202
NUTF2	0.71075	0.0908333	4.72589	0.00279249	0.0599825	-1.55785
LRRC14	0.3655	0.133167	4.70574	0.00285397	0.0610096	-1.58138
ICA1	0.4795	0.351667	4.70433	0.00285832	0.0610096	-1.58303
UPK1B	0.91625	0.0488333	4.69481	0.00288795	0.0615127	-1.59417
WDR57	0.43175	0.491333	4.68977	0.00290378	0.0616978	-1.60007
C14ORF100	0.454	-0.0588333	4.68818	0.00290878	0.0616978	-1.60193
ZNF239	0.42775	-0.560333	4.68444	0.0029206	0.061704	-1.60631
ALDH5A1	0.4195	-0.561333	4.68238	0.00292714	0.061704	-1.60873
RAB38	0.40775	-0.541167	4.67048	0.00296524	0.0621173	-1.6227
MRPL42	0.36525	-0.194	4.6674	0.00297518	0.0621972	-1.62631
PARL	0.41775	1.2425	4.65683	0.00300963	0.0622748	-1.63875
HIBADH	0.76025	0.701833	4.65635	0.00301118	0.0622748	-1.63931
EIF3S3	0.638	1.57533	4.65339	0.00302092	0.0622748	-1.64279
CAPZA1	0.3015	-0.0155	4.65126	0.00302793	0.0622748	-1.6453
GFOD2	0.35925	-0.4215	4.59955	0.0032041	0.0645905	-1.70638
SAR1A	0.305	0.314833	4.58976	0.00323873	0.064659	-1.718
CUTC	0.39	-0.47	4.5883	0.00324394	0.064659	-1.71973
SSTR1	0.3515	-0.821167	4.58741	0.00324711	0.064659	-1.72079
WDR6	0.42425	0.374333	4.58603	0.00325204	0.064659	-1.72243
LGMN	0.37925	1.38133	4.58095	0.00327024	0.0648938	-1.72846
FBXO31	0.3495	-0.073	4.57364	0.00329666	0.0649109	-1.73715
EPB41L5	0.3445	-0.153833	4.5701	0.00330956	0.0649825	-1.74136
BZW2	0.869	1.06083	4.54376	0.00340716	0.0665707	-1.77276
C19ORF48	0.46925	1.49333	4.54099	0.00341759	0.0666208	-1.77606
RPP40	0.46875	0.3795	4.53055	0.00345731	0.067106	-1.78854
MZF1	0.42325	0.512667	4.52719	0.00347021	0.0671569	-1.79256
ZNF581	0.4365	0.952	4.51821	0.00350493	0.0672197	-1.80331
ILF2	0.3525	2.0375	4.51682	0.00351033	0.0672197	-1.80497
PKP4	0.42725	0.396333	4.5054	0.00355509	0.0677048	-1.81866
FLJ21127	0.50425	-0.267833	4.50454	0.0035585	0.0677048	-1.81969
SSR2	0.4535	0.910833	4.50162	0.00357009	0.0677777	-1.8232
SEC22B	0.34475	-0.00766667	4.49521	0.00359562	0.0679679	-1.83089
TFCP2	0.31775	-0.216167	4.49434	0.00359909	0.0679679	-1.83194
APRT	0.49	0.726667	4.49175	0.00360947	0.0680376	-1.83505
GAL3ST1	0.3855	-0.9175	4.48562	0.0036342	0.0683765	-1.84242
VAMP3	0.46525	0.707167	4.48396	0.00364091	0.0683765	-1.84441
WWP1	0.49875	0.7135	4.48123	0.003652	0.0684582	-1.8477
FSCN1	1.213	1.85367	4.47888	0.00366162	0.0685121	-1.85054
HSPC152	0.3215	2.67283	4.47556	0.00367518	0.0686163	-1.85453
COL6A1	0.33525	-0.7205	4.46797	0.00370644	0.0688	-1.86367
MAGEC2	0.46675	-0.702833	4.4637	0.00372415	0.068898	-1.86882
CPS1	0.771	0.102	4.45833	0.00374658	0.069084	-1.8753
KBTBD7	0.3235	-0.398833	4.45338	0.00376738	0.0692752	-1.88128
SIP1	0.5235	-0.249	4.45262	0.00377059	0.0692752	-1.8822
C14ORF138	0.336	-0.4845	4.44703	0.00379422	0.0695835	-1.88895
ABCB4	0.37175	-0.840167	4.44213	0.00381508	0.0698142	-1.89487
WDR75	0.27325	0.840667	4.43154	0.00386066	0.069956	-1.90769
EIF2B3	0.40675	-0.0323333	4.4301	0.00386692	0.069956	-1.90944
SHARPIN	0.3235	0.0741667	4.42717	0.00387966	0.069956	-1.91299
RARRES2	0.74175	1.8435	4.42473	0.00389027	0.069956	-1.91594
MAGOH	0.4795	1.66867	4.42156	0.00390414	0.0700814	-1.91978
MGC13379	0.586	0.946667	4.41073	0.00395196	0.070442	-1.93292
SIDT2	0.879	0.7295	4.4017	0.00399233	0.0707789	-1.94389
TP53AP1	0.38575	-0.646333	4.40028	0.00399873	0.0707789	-1.94562
CKMT1A	0.81575	-0.191167	4.39332	0.0040302	0.0710074	-1.95408
SLC27A5	0.369	-0.5285	4.39134	0.00403921	0.0710074	-1.95649
ISG15	0.4255	0.123167	4.38959	0.00404719	0.0710074	-1.95862
THAP7	0.5065	0.548167	4.3871	0.00405859	0.0710074	-1.96166
C14ORF135	0.407	0.297333	4.38244	0.00408	0.0710074	-1.96734
MTA2	0.2885	0.281333	4.37703	0.004105	0.0711793	-1.97393
DKFZP434K1815	0.37225	0.401167	4.37694	0.00410542	0.0711793	-1.97404
COPS4	0.42	0.0105	4.37184	0.00412915	0.0713472	-1.98026
CD2AP	0.509	0.127833	4.36747	0.00414958	0.0714571	-1.98559
PRR14	0.58	1.14417	4.36359	0.00416785	0.0716503	-1.99033
RPL8	0.4485	3.2745	4.35864	0.00419129	0.0716894	-1.99639
ACTL6A	0.5705	1.09083	4.35415	0.00421266	0.0718526	-2.00187
UQCRB	0.894	0.596	4.35174	0.00422417	0.0718526	-2.00482
TPK1	0.5805	-0.4915	4.34302	0.00426615	0.0718526	-2.01549
ASPH	0.50925	-0.4195	4.34034	0.00427917	0.0718526	-2.01878
GGH	0.84775	0.534167	4.3401	0.00428029	0.0718526	-2.01906
SKAP2	0.518	-0.194167	4.33528	0.00430382	0.0718526	-2.02498
EPHB4	0.32575	-0.451333	4.32999	0.00432977	0.0718798	-2.03147
TUFM	0.37075	1.10417	4.32229	0.00436781	0.0722752	-2.04091
LOC728778	0.27225	0.3045	4.31264	0.0044161	0.0727142	-2.05277
TERF2IP	0.40325	0.539333	4.31105	0.00442412	0.0727142	-2.05473
KIAA1688	0.5805	0.49	4.30078	0.0044762	0.0729987	-2.06735
GAS2L3	0.4285	-0.460333	4.2959	0.00450124	0.0731093	-2.07337
BCKDHB	0.55975	-0.559833	4.2935	0.00451356	0.0731093	-2.07632
ZSCAN5	0.29325	-0.694	4.29247	0.00451887	0.0731093	-2.07759
SLC4A4	1.14075	-0.631	4.28829	0.00454053	0.0731093	-2.08275
UBE1L2	0.41625	0.3125	4.28753	0.00454447	0.0731093	-2.08368
NFRKB	0.2945	-0.439667	4.28545	0.00455526	0.0731093	-2.08624
PARD6A	0.3195	-0.748	4.28414	0.00456213	0.0731093	-2.08787
ACTR3B	0.37125	-0.699	4.26251	0.00467652	0.074606	-2.11458
C10ORF38	0.356	0.472333	4.25561	0.00471367	0.074992	-2.12312
PLAC1	0.293	-0.508167	4.25509	0.00471652	0.074992	-2.12377
C8ORF33	0.636	0.711	4.25059	0.00474092	0.0749961	-2.12934
MINA	0.514	-0.629333	4.24926	0.0047482	0.0749961	-2.13099
ISG20L2	0.33975	-0.2495	4.24599	0.00476607	0.0750748	-2.13504
DKFZP564O0823	0.54525	-0.855	4.2424	0.00478575	0.0751169	-2.13949
TRIM28	0.486	0.94	4.23913	0.0048038	0.0751169	-2.14355
SMC3	0.3505	0.400167	4.23832	0.00480828	0.0751169	-2.14455
ST3GAL3	0.30575	-0.710667	4.23719	0.00481455	0.0751169	-2.14596
PRMT1	0.6655	1.82167	4.23637	0.00481907	0.0751169	-2.14697
DDC	0.91375	-0.251333	4.23571	0.00482272	0.0751169	-2.14779
MARS	0.5955	0.7175	4.23478	0.00482789	0.0751169	-2.14894
KCNK1	0.46475	-0.817667	4.23181	0.00484443	0.075259	-2.15263
TANC1	0.32575	-0.479833	4.22714	0.00487054	0.0754292	-2.15843
RPL10A	0.6	1.199	4.22563	0.00487905	0.0754292	-2.16031
TMEM171	0.46525	-0.659333	4.22561	0.00487917	0.0754292	-2.16034
ACADM	0.52575	0.5315	4.22324	0.00489251	0.0754292	-2.16328
TOP1MT	0.34175	-0.598667	4.22098	0.00490524	0.075511	-2.16608
GOLPH3L	0.37325	0.0918333	4.21856	0.00491898	0.0756079	-2.1691
TATDN1	0.34475	-0.322167	4.20899	0.00497357	0.0762229	-2.181
SNCA	0.51125	-0.897667	4.20892	0.004974	0.0762229	-2.18109
SMYD3	0.74675	0.0518333	4.19487	0.00505542	0.0770839	-2.1986
SYBL1	0.4385	0.915833	4.19472	0.00505631	0.0770839	-2.19879
BTBD3	0.343	0.495667	4.19091	0.00507866	0.0770839	-2.20355
RPL26	0.6475	2.42367	4.19012	0.00508329	0.0770839	-2.20453
LOC646347	0.63825	1.3945	4.18774	0.0050973	0.0771061	-2.2075
ENTPD5	0.36425	-0.627667	4.1873	0.00509993	0.0771061	-2.20805
ACY1L2	0.27825	-0.769	4.18376	0.00512089	0.0771727	-2.21248
NSUN5	0.37525	-0.0683333	4.18354	0.00512219	0.0771727	-2.21275
PJA2	0.423	0.9965	4.18226	0.00512981	0.0771727	-2.21435
LOC138046	1.2135	0.28	4.17893	0.0051496	0.0771727	-2.2185
C10ORF67	0.82675	-0.580833	4.17832	0.00515329	0.0771727	-2.21927
MAP3K7	0.42525	0.4	4.16782	0.00521644	0.0778253	-2.23241
F2R	0.7315	-0.112833	4.16327	0.00524403	0.0780079	-2.23809
TBC1D19	0.3835	-0.761833	4.15775	0.00527781	0.0783955	-2.24501
RPS20	0.66825	4.0225	4.15066	0.00532152	0.0788143	-2.2539
NUDT21	0.60975	0.5685	4.14851	0.00533482	0.0788962	-2.25659
MOSC1	0.587	-0.542667	4.13786	0.00540141	0.079765	-2.26996
KTELC1	0.5095	0.492667	4.13474	0.00542107	0.0798768	-2.27388
BRD7	0.32375	-0.116167	4.13304	0.00543186	0.0798768	-2.27602
MGST1	0.466	1.49567	4.13202	0.0054383	0.0798768	-2.2773
PLXDC2	0.39775	-0.896833	4.13169	0.00544043	0.0798768	-2.27772
C7ORF30	0.59775	1.575	4.12691	0.00547085	0.0801432	-2.28373
MAGEA2	0.47425	-0.515333	4.11751	0.00553122	0.0805118	-2.29556
MAGEA2B	0.47425	-0.515333	4.11751	0.00553122	0.0805118	-2.29556
KIAA0196	0.36875	0.838833	4.11296	0.00556072	0.0808253	-2.30129
MRPS27	0.3865	0.934167	4.10885	0.0055875	0.0810986	-2.30647
POLS	0.336	0.1395	4.1075	0.00559635	0.0811111	-2.30817
DCP2	0.4235	0.911833	4.10396	0.00561955	0.0813314	-2.31263
HOXA10	0.58325	-0.362167	4.09918	0.00565114	0.0816723	-2.31867
C6ORF62	0.61025	1.02033	4.09299	0.00569225	0.0820461	-2.32648
TERF2	0.42175	-0.172333	4.09286	0.00569316	0.0820461	-2.32665
STARD3NL	0.50575	-0.0248333	4.08584	0.00574019	0.0823733	-2.33551
KARS	0.46075	0.420667	4.07946	0.00578335	0.0825264	-2.34358
CSAG3A	0.31425	-0.8845	4.07224	0.00583261	0.083067	-2.35272
IL1R2	0.5115	-0.0685	4.07151	0.00583759	0.083067	-2.35364
ARL14	0.60275	-0.0851667	4.06717	0.00586748	0.0833757	-2.35914
MAOA	0.70175	0.150333	4.06233	0.005901	0.0837349	-2.36527
RAB3IP	0.37225	0.774167	4.06051	0.00591364	0.0837972	-2.36758
CAMK2G	0.31575	-0.1535	4.05513	0.00595124	0.0839049	-2.3744
HEATR1	0.3485	0.996333	4.03933	0.00606314	0.0845013	-2.39447
HBQ1	0.7795	-0.518833	4.03273	0.00611058	0.0847009	-2.40286
RGS5	1.558	0.366167	4.0327	0.0061108	0.0847009	-2.4029
EHD1	0.4755	1.7935	4.02322	0.00617968	0.0852419	-2.41497
UBE2O	0.328	-0.374333	4.01993	0.00620379	0.0852419	-2.41916
SNX16	0.30325	-0.234833	4.01569	0.00623498	0.0852419	-2.42456
EIF2A	0.586	0.953667	4.01476	0.00624184	0.0852419	-2.42574
TUBGCP2	0.24375	-0.1685	4.0139	0.00624824	0.0852419	-2.42685
C2ORF25	0.443	1.40233	4.01264	0.00625752	0.0852419	-2.42844
UGT8	0.841	-0.337333	4.01246	0.0062589	0.0852419	-2.42868
PAQR5	0.54525	-0.545	4.01004	0.00627688	0.0852911	-2.43177
TSEN2	0.56875	-0.125833	4.00892	0.00628516	0.0852911	-2.43319
BXDC2	0.5145	0.992	4.00746	0.00629609	0.0852911	-2.43506
CYBA	0.5595	2.539	4.00227	0.00633495	0.0853804	-2.44168
ABCE1	0.60025	0.308667	4.00192	0.00633756	0.0853804	-2.44213
GEMIN4	0.57625	1.24517	4.00175	0.00633882	0.0853804	-2.44234
Septin 7	0.29675	-0.586667	3.9985	0.00636332	0.0855176	-2.44649
MGC12965	0.329	-0.690667	3.99678	0.00637634	0.0855795	-2.44869
LEPRE1	0.27825	0.225	3.99435	0.00639475	0.0857133	-2.4518
ENPP4	0.35725	-0.926333	3.979	0.00651243	0.086941	-2.47142
AARS	0.77625	2.8105	3.97795	0.00652058	0.086941	-2.47277
HSPA4	0.43575	0.302	3.97645	0.00653224	0.0869824	-2.47469
RERG	0.50375	-0.630667	3.9734	0.00655603	0.0870744	-2.4786
MGC16385	0.385	1.68017	3.95873	0.00667164	0.0878029	-2.49741
POLR1C	0.48925	0.841667	3.95724	0.00668349	0.087845	-2.49932
DPY19L4	0.41125	0.150667	3.9554	0.00669817	0.0878934	-2.50168
C10ORF137	0.25225	-0.119333	3.95035	0.00673869	0.0879516	-2.50817
LMO4	0.41875	1.81567	3.93826	0.00683671	0.088951	-2.52371
C8ORF30A	0.399	0.5885	3.93814	0.00683767	0.088951	-2.52386
NRD1	0.329	1.06283	3.93128	0.00689404	0.0892246	-2.53269
ING3	0.2555	-0.747167	3.93024	0.00690262	0.0892246	-2.53403
PYCR2	0.456	0.46	3.92598	0.00693791	0.0894532	-2.53951
ATPIF1	0.631	1.56067	3.92248	0.00696705	0.089632	-2.54402
RBM15	0.44325	0.4495	3.9222	0.00696942	0.089632	-2.54439
TXNDC12	0.5895	2.5215	3.91383	0.00703966	0.0902891	-2.55517
CCDC58	0.362	0.396333	3.90744	0.00709389	0.0905452	-2.56342
FIZ1	0.2545	-0.00983333	3.90363	0.00712645	0.0908466	-2.56835
WFS1	0.48575	-0.0216667	3.89622	0.00719018	0.0914296	-2.57792
PSMD7	0.323	1.51983	3.89138	0.00723212	0.091848	-2.58418
LEFTY1	0.68075	-0.544167	3.88952	0.0072483	0.0919385	-2.58658
DNALI1	0.43525	-0.654833	3.88175	0.00731643	0.0924065	-2.59664
NDUFV2	0.5455	2.54817	3.88117	0.00732157	0.0924065	-2.59739
ACF	0.63	0.295	3.87957	0.00733567	0.0924695	-2.59946
INTS3	0.24725	0.239833	3.87466	0.00737923	0.0929034	-2.60582
PIGK	0.3205	0.0731667	3.87361	0.00738854	0.0929054	-2.60718
CLEC2D	0.271	3.41967	3.86731	0.00744488	0.0931526	-2.61534
RRM2B	0.294	-0.366	3.86205	0.00749236	0.0936114	-2.62218
APEX1	0.418	1.68517	3.86055	0.00750593	0.0936114	-2.62412
RRP15	0.45	0.1535	3.85696	0.00753851	0.0937048	-2.62878
WDR12	0.5825	0.550333	3.85538	0.00755296	0.0937048	-2.63083
SOSTDC1	1.019	-0.0946667	3.85534	0.00755327	0.0937048	-2.63088
CCDC24	0.454	-0.539333	3.8497	0.007605	0.094113	-2.63821
C1ORF123	0.323	0.273333	3.83837	0.00770994	0.0948342	-2.65294
TSTA3	0.3555	-0.001	3.83678	0.00772487	0.0949029	-2.65502
PSMA4	0.42475	0.677667	3.83015	0.00778716	0.0954899	-2.66365
MPPE1	0.61725	0.4705	3.82382	0.00784718	0.0956485	-2.6719
SLAIN1	0.85825	-0.153833	3.82337	0.00785146	0.0956485	-2.67248
TAF9	0.39025	-0.100833	3.81895	0.0078937	0.0959399	-2.67824
METAP1	0.38325	1.3945	3.8185	0.00789798	0.0959399	-2.67883
FLJ22655	0.3215	-0.836667	3.8179	0.00790371	0.0959399	-2.67961
SEC23A	0.576	-0.154	3.81442	0.0079372	0.0960759	-2.68415
CYP4V2	0.36375	-0.5255	3.81281	0.00795274	0.0960759	-2.68625
SCCPDH	0.4495	0.145167	3.80849	0.00799461	0.0962372	-2.69189
FASTKD3	0.25175	-0.751667	3.80818	0.00799766	0.0962372	-2.6923
KPNA1	0.3815	0.225333	3.80472	0.00803132	0.0962372	-2.69681
FLJ45803	0.37825	-0.707833	3.80371	0.00804119	0.0962372	-2.69813
MRPS21	0.445	-0.125833	3.80332	0.00804503	0.0962372	-2.69864
PSMD10	0.398	1.50183	3.79714	0.00810576	0.0964339	-2.70672
METTL3	0.3375	-0.1005	3.79479	0.00812901	0.0964845	-2.70979
LDHB	0.38125	2.17567	3.78751	0.00820141	0.0970259	-2.71931
MRPL47	0.311	-0.454167	3.78732	0.00820327	0.0970259	-2.71956
QDPR	0.669	0.1465	3.78102	0.0082666	0.0975478	-2.72781
SLC25A37	0.32275	-0.518333	3.77918	0.00828515	0.0976533	-2.73022
PAQR3	0.26175	-0.1565	3.7703	0.00837543	0.0983274	-2.74186
PHGDH	0.70875	3.7035	3.76822	0.00839676	0.098398	-2.74459
KIAA0746	0.58025	2.42333	3.76398	0.00844038	0.0986815	-2.75015
TSPAN8	0.73875	3.9935	3.76116	0.0084695	0.0989081	-2.75384
TMEM30A	0.352	0.188167	3.75655	0.00851745	0.0992475	-2.7599
MBTPS1	0.38575	1.23267	3.75648	0.00851809	0.0992475	-2.75998
C8ORF38	0.27825	-0.302	3.75479	0.00853576	0.0993394	-2.76221
PRKCA	0.526	0.611167	3.7513	0.00857237	0.0995429	-2.7668
AMN1	0.278	-0.826167	3.74866	0.00860002	0.0995429	-2.77026
CD96	1.543	0.562667	3.74775	0.00860967	0.0995429	-2.77146
TRIT1	0.37875	0.381	3.7471	0.00861657	0.0995429	-2.77232
B2M	0.4905	2.041	3.74695	0.0086181	0.0995429	-2.77251
ADAT1	0.336	-0.4045	3.74567	0.00863162	0.0995429	-2.77419
PSMA3	0.3635	1.48433	3.7415	0.00867582	0.0998259	-2.77967
ZNF444	0.3935	-0.0506667	3.73848	0.00870806	0.099979	-2.78365
PSMB4	0.5755	1.99717	3.73688	0.0087252	0.099979	-2.78576
METTL4	0.35725	-0.458333	3.73657	0.00872848	0.099979	-2.78617
PTCD1	0.328	-0.107833	3.72926	0.00880716	0.100653	-2.7958
HOXC13	0.323	0.291333	3.72679	0.00883387	0.100794	-2.79904
CAD	0.29075	-0.406167	3.72629	0.00883929	0.100794	-2.7997
HSDL2	0.51525	-0.0345	3.72084	0.00889868	0.101017	-2.80689
C3ORF40	0.342	-0.368	3.71902	0.00891863	0.101017	-2.80929
MRLC2	0.4075	3.33067	3.71892	0.00891974	0.101017	-2.80942
SFPQ	0.2865	0.2115	3.71752	0.00893503	0.101017	-2.81126
TACC2	0.50925	-0.3165	3.71733	0.00893713	0.101017	-2.81151
YWHAZ	0.32175	2.371	3.71356	0.0089787	0.10136	-2.81649
RAB25	0.3845	-0.278167	3.69781	0.00915452	0.102932	-2.83729
USPL1	0.28025	0.100333	3.69338	0.00920468	0.102999	-2.84315
KLHL7	0.26575	-0.724833	3.67579	0.00940677	0.104309	-2.86643
PXMP3	0.3495	0.2345	3.67416	0.00942573	0.104309	-2.86859
NT5DC2	0.41625	-0.595	3.67336	0.00943505	0.104309	-2.86965
NUPL2	0.4755	-0.066	3.67133	0.00945875	0.104344	-2.87234
TTC5	0.36875	0.101333	3.66971	0.00947765	0.104386	-2.87448
EIF2S3	0.31	1.84717	3.6671	0.00950832	0.10455	-2.87794
TRAP1	0.2665	0.571167	3.6628	0.00955912	0.104882	-2.88365
SNRPC	0.326	0.0548333	3.65471	0.00965534	0.105823	-2.89438
LIPA	0.53425	0.0551667	3.64714	0.00974642	0.106249	-2.90444
ZNRD1	0.444	-0.1425	3.64306	0.00979581	0.106455	-2.90986
POT1	0.24975	-0.8175	3.64259	0.00980156	0.106455	-2.91049
SLC25A22	0.23525	-0.565667	3.64212	0.00980732	0.106455	-2.91112
POFUT2	0.52575	0.579	3.64017	0.00983104	0.106599	-2.91371
SCOC	0.45	0.133	3.6354	0.00988939	0.107003	-2.92005
MRPL38	0.25725	0.387	3.63224	0.00992833	0.107298	-2.92426
BLVRA	0.285	0.662	3.63062	0.00994833	0.107298	-2.92641
C7	0.46325	-0.844667	3.62744	0.00998773	0.107387	-2.93064
PRDX6	0.6235	1.39567	3.62674	0.00999646	0.107387	-2.93158

## Sheet: down_GSE26465
	logFC	AveExpr	t	P.Value	adj.P.Val	B
RHOU	-2.9635	-0.160167	-43.4439	4.31096e-09	4.37994e-05	9.36901
MAF	-2.27675	-0.336833	-33.5549	2.20476e-08	0.000112002	8.72282
ECHDC2	-2.2085	-0.301333	-26.1348	1.06522e-07	0.000360755	7.8805
CNTNAP2	-3.181	-0.174667	-23.1313	2.29439e-07	0.000582775	7.38901
SLPI	-1.6545	-0.6355	-20.8934	4.34284e-07	0.000771066	6.94076
NINJ2	-1.8145	-0.503167	-20.7359	4.55354e-07	0.000771066	6.90609
BACE2	-1.3505	-0.556333	-18.3099	9.91185e-07	0.00143562	6.31055
RAC2	-1.173	-0.4525	-17.6287	1.25553e-06	0.00143562	6.12009
FKBP11	-2.8405	0.477833	-17.0479	1.54681e-06	0.00143562	5.94853
LCP1	-2.5925	-0.232333	-17.0346	1.55432e-06	0.00143562	5.94451
EHF	-1.12925	-0.413833	-16.631	1.80433e-06	0.00152767	5.81987
MATN2	-2.039	-0.545333	-16.1962	2.12728e-06	0.0015438	5.68043
DHRS9	-1.12725	-0.811	-15.486	2.80977e-06	0.00183861	5.44055
CP	-1.3235	-0.495833	-14.7391	3.8159e-06	0.0020405	5.17078
SLC38A5	-1.05975	-0.5355	-14.5406	4.14962e-06	0.00210679	5.09585
TMEM45B	-1.583	-0.667833	-14.1189	4.97668e-06	0.00210679	4.93193
NCOA3	-1.3735	1.07783	-13.5312	6.46771e-06	0.00245068	4.69212
RRAGD	-2.0105	-0.405833	-13.4824	6.61319e-06	0.00245068	4.67158
A2M	-1.8875	-0.627333	-13.198	7.53978e-06	0.00255347	4.54995
HIST2H2BE	-0.76025	-0.549333	-12.5506	1.02665e-05	0.00336475	4.25994
PLCG2	-1.413	-0.4785	-12.0176	1.33879e-05	0.00423681	4.00662
TSC22D3	-0.76875	-0.415	-11.9636	1.37613e-05	0.00423681	3.98017
ITGA3	-1.28	-0.696333	-11.8425	1.46424e-05	0.00425637	3.92036
TESC	-0.87425	-0.408333	-11.7824	1.5104e-05	0.00425637	3.89039
WDR72	-2.14375	0.649333	-11.6025	1.65898e-05	0.00435229	3.79949
PRSS2	-3.204	0.2095	-11.2206	2.03352e-05	0.00500443	3.60091
RHOBTB3	-1.00725	0.178	-11.1376	2.12741e-05	0.00500443	3.55663
PRSS3	-3.457	0.0873333	-10.931	2.3833e-05	0.00533174	3.44482
PRNP	-2.874	-0.2075	-10.8729	2.46145e-05	0.00533174	3.41296
SHROOM2	-0.69625	-0.699667	-10.8693	2.46646e-05	0.00533174	3.41095
LARP5	-0.71175	0.5615	-10.8076	2.55296e-05	0.00540376	3.37686
NEK6	-1.05025	-0.280167	-10.6407	2.80505e-05	0.00574776	3.28348
MST4	-1.1475	0.3735	-10.626	2.82862e-05	0.00574776	3.27517
IFITM1	-1.29425	1.01617	-10.2078	3.60416e-05	0.00660997	3.03321
GBP2	-1.74775	0.0588333	-10.1895	3.64329e-05	0.00660997	3.02237
ADM	-0.74375	-0.783833	-10.0623	3.92941e-05	0.00688492	2.94639
KLF13	-1.95875	-0.419833	-10.0619	3.93037e-05	0.00688492	2.94614
CENTD3	-1.308	-0.405	-9.95222	4.19786e-05	0.00722886	2.87979
HK1	-1.07125	1.75133	-9.87333	4.40333e-05	0.00745631	2.83154
EPAS1	-1.3755	0.3655	-9.59374	5.23045e-05	0.00847483	2.65707
DARS	-0.63825	2.459	-9.21425	6.65516e-05	0.0102036	2.41124
C20ORF46	-0.9365	-0.804333	-9.19724	6.72878e-05	0.0102036	2.39997
NKD2	-1.854	0.3815	-9.08592	7.23426e-05	0.0106522	2.32566
PPARGC1A	-1.07975	-0.133833	-9.04175	7.44682e-05	0.0108085	2.29591
STX8	-0.61	-0.199167	-9.00798	7.6142e-05	0.0108958	2.27305
GRAMD3	-0.8475	-0.2615	-8.98215	7.74512e-05	0.0109292	2.25551
ITIH2	-1.2745	1.43283	-8.94092	7.95947e-05	0.0110212	2.22741
SLCO3A1	-0.7235	-0.855833	-8.92304	8.0545e-05	0.0110212	2.21519
CPD	-0.93175	1.24283	-8.75636	9.00632e-05	0.0118837	2.09994
DSP	-0.71075	0.566167	-8.54488	0.000104053	0.0132147	1.95043
S100A6	-0.8545	-0.712167	-8.42826	0.000112825	0.0139793	1.86637
AKR1C3	-1.695	-0.2435	-8.34247	0.000119822	0.0144063	1.80377
ANGPT2	-1.2665	-0.147833	-8.33943	0.000120078	0.0144063	1.80155
DDIT4L	-1.87975	-0.501667	-8.33416	0.000120525	0.0144063	1.79768
PGCP	-0.559	-0.991167	-8.24359	0.000128509	0.0145362	1.73084
RGL1	-1.74	0.6875	-8.19226	0.000133303	0.0145362	1.69262
CLCA1	-1.38075	2.0785	-8.17753	0.000134716	0.0145362	1.68162
NID1	-0.56525	-0.883833	-8.13201	0.000139193	0.0146071	1.64747
RAMP1	-0.80075	-0.873833	-8.12937	0.000139458	0.0146071	1.64548
ZNF323	-0.75825	-0.315	-8.06172	0.000146443	0.0151673	1.59438
LITAF	-0.64525	-0.917167	-8.04909	0.000147791	0.0151673	1.58479
STAT2	-0.821	0.378667	-7.92561	0.000161749	0.016271	1.49026
PDGFC	-0.51225	-0.8515	-7.89627	0.000165283	0.0163267	1.4676
PFKP	-0.8425	-0.0251667	-7.78305	0.000179775	0.0170702	1.37935
TMEM51	-0.5985	-1.145	-7.74418	0.000185082	0.0174114	1.34877
HIST2H4A	-0.8635	-0.359167	-7.7026	0.000190957	0.0176375	1.31589
TRPV6	-1.7475	-0.5405	-7.65654	0.000197717	0.0177099	1.27928
PRSS1	-3.1175	0.0326667	-7.65019	0.00019867	0.0177099	1.27421
RGS4	-1.36525	-0.213667	-7.58284	0.000209109	0.0180906	1.22026
HIST1H1C	-1.67925	0.562	-7.56646	0.000211743	0.0180906	1.20706
MMD	-1.04525	1.15267	-7.56331	0.000212253	0.0180906	1.20452
SAP30L	-0.5875	0.598833	-7.55462	0.000213669	0.0180906	1.19751
C9ORF45	-0.6435	-0.5155	-7.40677	0.000239496	0.0200522	1.07704
BHLHB2	-1.28025	0.5155	-7.39988	0.000240784	0.0200522	1.07137
ACTN1	-0.96875	1.37567	-7.35995	0.000248405	0.0200711	1.03843
TRIM13	-0.797	-0.894333	-7.3551	0.00024935	0.0200711	1.03441
CLTB	-1.14175	1.84233	-7.35221	0.000249915	0.0200711	1.03202
BMP4	-0.65225	-0.808333	-7.26329	0.000268022	0.0208738	0.95798
CDH26	-1.58775	-0.181	-7.25803	0.000269141	0.0208738	0.95357
MX1	-0.673	-1.08567	-7.24316	0.000272327	0.0209609	0.941103
ZNF415	-0.61875	-0.616	-7.22618	0.00027602	0.0210854	0.926834
CSRP1	-0.5195	-0.891333	-7.21632	0.000278189	0.0210925	0.918539
ANKRD38	-2.1985	0.847833	-7.17199	0.000288191	0.0213724	0.881091
CYP27A1	-0.46775	-0.712833	-7.14201	0.000295188	0.0217327	0.85565
VEZF1	-0.755	0.902667	-7.11206	0.000302371	0.0219435	0.830139
HSD17B2	-1.23	0.5715	-7.05603	0.000316354	0.0224941	0.782146
C8A	-0.4765	-1.03917	-6.99921	0.000331288	0.023054	0.733136
TMEM87A	-0.65125	2.17483	-6.92208	0.000352868	0.0243887	0.666032
EIF4A2	-0.92575	2.00233	-6.89793	0.000359951	0.0244302	0.644883
ELP3	-0.90225	0.31	-6.87489	0.000366862	0.0244302	0.624641
CCDC106	-0.5625	-0.2305	-6.87148	0.000367896	0.0244302	0.621644
TMEM54	-0.48275	-0.288833	-6.83219	0.000380069	0.0245685	0.586981
TRAPPC6A	-0.90275	0.374167	-6.82587	0.00038207	0.0245685	0.581389
MARCKS	-0.963	2.6555	-6.79143	0.000393184	0.0246671	0.550838
TMOD1	-1.3655	-0.605833	-6.76086	0.000403358	0.0248468	0.52361
PPP1R3B	-0.46025	-0.793333	-6.70846	0.000421508	0.0251305	0.476676
CALM2	-0.5315	3.57017	-6.68586	0.000429621	0.0253776	0.456335
BIK	-0.87925	-0.866167	-6.6268	0.000451673	0.0260738	0.402911
TUBD1	-0.479	-0.370833	-6.55965	0.00047833	0.0273024	0.34166
ISX	-1.31225	-0.348333	-6.52554	0.000492551	0.0276481	0.310351
MATN3	-0.72425	0.175167	-6.44248	0.000529245	0.0288401	0.233508
FLII	-0.424	-0.397167	-6.43994	0.000530417	0.0288401	0.231143
AK1	-0.42925	-0.723167	-6.40747	0.000545634	0.029068	0.200874
C9ORF103	-0.415	-1.02517	-6.40575	0.000546455	0.029068	0.199265
MSMB	-2.60675	0.566667	-6.34731	0.000575167	0.0301161	0.14444
ZNF653	-0.40375	-0.363167	-6.32938	0.000584317	0.0301161	0.127535
KEL	-0.80175	-0.9815	-6.2978	0.000600834	0.0303619	0.097673
PROX1	-0.46	-0.618167	-6.25851	0.000622136	0.03098	0.0603345
PRSS16	-0.45375	-0.957	-6.24918	0.000627321	0.03098	0.0514378
IGF2BP2	-0.85725	1.119	-6.18484	0.000664427	0.0317645	-0.0101868
GABBR1	-0.428	-0.893833	-6.18073	0.00066688	0.0317645	-0.0141399
WSB1	-0.54425	-0.0628333	-6.17375	0.000671071	0.0317645	-0.0208603
PDGFRA	-0.371	-1.06533	-6.16161	0.000678435	0.0317645	-0.0325692
PLEKHA5	-0.45025	1.38983	-6.12591	0.000700619	0.032643	-0.0670954
LOC51136	-0.4985	-0.406833	-6.12117	0.000703624	0.032643	-0.0716889
GLRX5	-0.6205	2.71783	-6.11573	0.000707092	0.0326548	-0.0769654
LOC57228	-0.39675	-0.9005	-6.10079	0.000716722	0.0327653	-0.0914865
DHRS7B	-0.46775	-0.483333	-6.10048	0.000716919	0.0327653	-0.0917815
KLF5	-0.4535	0.281667	-6.08532	0.000726843	0.032821	-0.10654
PLAUR	-0.64775	-0.212833	-6.07978	0.000730511	0.0328407	-0.111945
LOC729030	-0.66475	0.889833	-6.0695	0.000737367	0.032993	-0.121975
GAD1	-0.50475	-0.7735	-6.06062	0.000743353	0.032993	-0.130657
SNTB1	-1.4875	-0.337167	-6.02085	0.000770825	0.0335982	-0.169635
L1TD1	-1.367	0.881667	-5.97717	0.000802342	0.033934	-0.212693
HEY1	-0.558	-0.448	-5.97632	0.000802969	0.033934	-0.213532
NOXO1	-0.3845	-0.440833	-5.96385	0.000812244	0.033934	-0.225875
CD44	-1.56375	2.1425	-5.94176	0.000828964	0.033934	-0.247776
TMEM49	-0.6305	-0.0793333	-5.94105	0.000829508	0.033934	-0.248482
HIST1H4H	-0.49525	-0.731667	-5.92154	0.000844616	0.033934	-0.267885
PARP4	-0.49125	1.0385	-5.91518	0.00084961	0.033934	-0.274223
EVI5L	-0.52575	-0.381	-5.89206	0.000868043	0.033934	-0.297303
PYCARD	-0.72375	-0.9705	-5.89114	0.000868784	0.033934	-0.298221
DYNLL2	-0.72875	0.311167	-5.8875	0.000871731	0.033934	-0.301863
RASIP1	-0.67175	-0.0653333	-5.87975	0.00087804	0.0340492	-0.309618
SORL1	-0.91875	-0.8415	-5.8451	0.000906891	0.0349015	-0.344393
ALOX5AP	-0.64675	-0.811167	-5.81695	0.000931122	0.0351154	-0.372763
C3ORF52	-0.608	0.822667	-5.81065	0.00093664	0.0351154	-0.37912
HIST1H2BD	-0.9445	0.223333	-5.79327	0.000952074	0.0353578	-0.396708
MFGE8	-0.6595	-0.706667	-5.78776	0.000957027	0.0353578	-0.402292
CMTM8	-0.51825	0.011	-5.73182	0.00100898	0.0369943	-0.459197
MYO10	-0.4725	0.2975	-5.72198	0.00101844	0.0369943	-0.469248
EFNB2	-0.741	1.798	-5.72123	0.00101917	0.0369943	-0.470019
NOTCH1	-0.5595	-0.691	-5.702	0.00103798	0.0373966	-0.489705
BTBD14A	-0.38175	-1.022	-5.69031	0.00104961	0.0375679	-0.501704
ZDHHC11	-0.73025	-0.732333	-5.68484	0.0010551	0.0375679	-0.507322
NME4	-0.6065	-0.474333	-5.68243	0.00105752	0.0375679	-0.509796
UGT1A6	-0.76925	1.41917	-5.67125	0.00106887	0.0377074	-0.521295
TMEM41A	-0.43175	-0.227833	-5.66505	0.00107523	0.0377452	-0.52768
NRP1	-1.17875	-0.0173333	-5.62561	0.00111666	0.038285	-0.568411
PSMF1	-0.572	1.44667	-5.62469	0.00111765	0.038285	-0.569366
ALKBH5	-0.8735	1.97017	-5.61472	0.00112842	0.038285	-0.579695
TRIB2	-0.78875	-0.785833	-5.61229	0.00113106	0.038285	-0.582215
ETS1	-0.413	-0.626333	-5.61043	0.00113309	0.038285	-0.584145
TLE1	-0.68675	0.916167	-5.60938	0.00113423	0.038285	-0.585235
COIL	-0.535	0.223333	-5.59336	0.00115189	0.0384686	-0.601882
P2RX4	-0.444	-0.4655	-5.58983	0.00115582	0.0384686	-0.605552
NTF3	-0.86225	-0.667333	-5.58499	0.00116124	0.0384686	-0.610592
FAM125A	-0.3725	0.445167	-5.58396	0.00116239	0.0384686	-0.61166
RAB1A	-0.38875	0.655833	-5.54735	0.00120434	0.0393444	-0.649875
SPOCK2	-1.54375	0.314833	-5.54148	0.00121123	0.0394428	-0.656026
NUAK1	-0.892	-0.101667	-5.53211	0.00122231	0.0395491	-0.665839
CCL26	-3.346	1.77883	-5.52878	0.00122628	0.0395491	-0.669335
GATM	-0.678	-0.8025	-5.52579	0.00122985	0.0395491	-0.672467
C11ORF75	-0.533	1.55117	-5.52561	0.00123007	0.0395491	-0.672662
CLTC	-0.43825	0.0203333	-5.45474	0.00131833	0.0416755	-0.747376
ANKRD1	-1.5995	-0.400833	-5.43501	0.00134415	0.0420203	-0.768302
MBP	-0.6375	-0.2215	-5.41194	0.00137509	0.0427245	-0.792845
OSBPL8	-0.50175	-0.325	-5.38545	0.00141159	0.0433287	-0.821109
NDUFS7	-0.573	1.013	-5.37635	0.00142439	0.0433288	-0.830846
BCKDHA	-0.51225	0.8305	-5.37057	0.00143259	0.0433294	-0.837037
SAT1	-1.7405	0.729667	-5.35452	0.00145561	0.0438843	-0.85424
COPS3	-0.71825	1.00367	-5.34295	0.00147249	0.0442618	-0.866678
CEACAM5	-1.03325	-0.245333	-5.33927	0.0014779	0.0442934	-0.870637
PPM1D	-0.44975	-0.102333	-5.33565	0.00148324	0.0443226	-0.874527
INTS2	-0.48825	0.1655	-5.33117	0.00148988	0.0443906	-0.87935
PCSK1N	-0.805	-0.636167	-5.32554	0.00149827	0.0445101	-0.88541
MORC4	-1.423	1.74733	-5.30158	0.00153461	0.0451933	-0.911274
DMKN	-1.66625	0.418667	-5.29253	0.0015486	0.0453422	-0.921064
MALT1	-0.3905	-0.639333	-5.28871	0.00155454	0.0453856	-0.925201
HHLA2	-0.343	-0.722167	-5.28087	0.00156682	0.0454826	-0.933691
CA4	-0.73175	-0.834833	-5.27116	0.00158218	0.0457975	-0.944219
C6ORF105	-0.46975	-0.574667	-5.25714	0.00160468	0.0461856	-0.95946
FCER1G	-0.47225	-0.928833	-5.23263	0.00164485	0.0463642	-0.986153
LOC201175	-0.39675	-0.9875	-5.23111	0.00164738	0.0463642	-0.987812
RBP1	-0.547	-0.0641667	-5.22296	0.00166102	0.0463642	-0.99671
FAM101A	-0.844	-0.186167	-5.21782	0.00166968	0.0463642	-1.00233
HES1	-0.80225	0.987667	-5.20405	0.00169313	0.0466184	-1.01738
AGTPBP1	-0.5115	-0.185	-5.17077	0.0017514	0.0477127	-1.05392
CHFR	-0.51125	0.391667	-5.16823	0.00175593	0.0477127	-1.0567
HS6ST2	-0.4495	-1.25467	-5.14382	0.00180023	0.0478803	-1.08361
FLJ20273	-0.42275	0.347167	-5.13753	0.00181185	0.0480575	-1.09056
HEBP2	-0.34075	1.97583	-5.13109	0.00182382	0.0480575	-1.09767
C17ORF79	-0.62225	1.14917	-5.12822	0.00182919	0.0480575	-1.10084
UNQ467	-0.45875	-1.01533	-5.12599	0.00183337	0.0480575	-1.10331
FEZ2	-0.63775	0.774833	-5.12498	0.00183527	0.0480575	-1.10442
S100A11	-0.56675	0.986667	-5.11446	0.00185518	0.0482062	-1.11608
PRKCD	-0.41175	-0.2075	-5.10914	0.00186534	0.0482722	-1.12198
FARP1	-1.399	0.471833	-5.10816	0.00186722	0.0482722	-1.12307
CENTA2	-1.13425	-0.477667	-5.10185	0.00187936	0.048358	-1.13007
PACSIN2	-0.5175	1.3505	-5.10149	0.00188006	0.048358	-1.13046
ZNF532	-0.31825	0.153333	-5.09646	0.0018898	0.0484858	-1.13605
FGB	-0.72575	0.827167	-5.0835	0.00191518	0.0485698	-1.15045
EPHB6	-0.45875	-0.935833	-5.08282	0.00191652	0.0485698	-1.15121
ZNF702	-0.39175	-0.945167	-5.08259	0.00191698	0.0485698	-1.15147
CTSL1	-1.13675	1.86967	-5.06418	0.00195373	0.0493404	-1.17198
C17ORF45	-0.779	2.69517	-5.06251	0.00195711	0.0493404	-1.17384
STAT3	-0.42975	-0.278	-5.04575	0.00199132	0.0500786	-1.19256
GPR137B	-0.44	-1.10433	-5.02682	0.00203077	0.0507902	-1.21375
NFIL3	-1.03725	0.334	-5.02635	0.00203176	0.0507902	-1.21428
ANG	-0.4155	-0.652	-5.02264	0.00203961	0.0507902	-1.21844
GRAMD1A	-0.594	1.1395	-5.00578	0.00207566	0.051408	-1.23737
MRPL41	-0.75775	0.959833	-5.00255	0.00208267	0.051408	-1.24101
TTC19	-0.46175	-0.0503333	-5.00163	0.00208466	0.051408	-1.24204
IGF2	-0.725	-0.0628333	-4.97243	0.00214913	0.0524707	-1.27494
RBPMS2	-0.68375	1.80067	-4.97045	0.00215359	0.0524707	-1.27718
TSC22D4	-0.568	2.08733	-4.9591	0.00217931	0.0527185	-1.29001
OBFC2A	-0.842	-0.467833	-4.94204	0.00221864	0.0530421	-1.30933
PPP3CC	-0.4685	-0.791833	-4.94198	0.00221879	0.0530421	-1.3094
CFLAR	-0.414	0.3705	-4.93233	0.00224138	0.0532067	-1.32035
CLYBL	-0.41675	-0.819833	-4.9149	0.00228286	0.0538305	-1.34015
AGPAT3	-0.419	0.305667	-4.9014	0.00231555	0.0540022	-1.35551
ATP5C1	-0.51675	2.221	-4.90137	0.00231563	0.0540022	-1.35555
SWAP70	-0.478	-0.329167	-4.90031	0.00231822	0.0540022	-1.35676
ARHGAP6	-0.5185	-0.852667	-4.89254	0.00233732	0.0540022	-1.36562
FAM107B	-1.2195	1.0245	-4.89175	0.00233926	0.0540022	-1.36652
APOB	-1.43475	-0.6695	-4.8895	0.00234482	0.0540022	-1.36909
TFAP2A	-0.3255	-1.17	-4.8877	0.00234931	0.0540022	-1.37115
ARHGEF18	-0.8755	0.841333	-4.87424	0.00238299	0.0545297	-1.38653
LRIG1	-0.40275	-0.4845	-4.86903	0.00239616	0.0547079	-1.39248
ATPAF2	-0.2945	-0.928833	-4.83801	0.00247639	0.0557873	-1.42806
LRRC23	-0.30675	-0.7	-4.83095	0.00249505	0.0560834	-1.43618
ALDH4A1	-0.39225	-1.103	-4.82543	0.00250977	0.0562502	-1.44253
CTSB	-0.35075	-0.433833	-4.82395	0.00251372	0.0562502	-1.44423
TGFB2	-1.085	-0.899333	-4.79397	0.00259549	0.0574891	-1.47881
CLDN18	-1.248	1.856	-4.79336	0.0025972	0.0574891	-1.47952
CDH11	-1.1185	0.886833	-4.78521	0.00261994	0.0578666	-1.48895
RAB11FIP5	-0.56	-0.593333	-4.76602	0.00267442	0.058687	-1.51118
CHSY1	-0.416	0.217167	-4.75471	0.00270713	0.0590861	-1.52431
FOXD1	-0.6085	0.640333	-4.7489	0.00272409	0.0592116	-1.53106
SLC7A4	-0.37475	-0.946833	-4.74379	0.00273912	0.0592116	-1.537
PITRM1	-0.55375	-0.290167	-4.73214	0.00277371	0.059786	-1.55056
DNAJA4	-0.419	-0.953833	-4.71155	0.0028361	0.0607907	-1.57459
CYP1B1	-0.63475	-0.338167	-4.68233	0.0029273	0.061704	-1.60878
ARHGAP27	-0.44375	-0.0593333	-4.67768	0.00294214	0.0618884	-1.61425
SMPD1	-0.28725	-0.97	-4.67373	0.00295478	0.0620259	-1.61888
MSI2	-0.40475	-0.156833	-4.66354	0.0029877	0.0622603	-1.63085
KLF6	-0.9	1.401	-4.6627	0.00299045	0.0622603	-1.63184
BASP1	-0.59575	-1.12517	-4.66039	0.00299798	0.0622748	-1.63456
HRASLS3	-0.71525	0.982167	-4.65141	0.00302745	0.0622748	-1.64513
COPS7A	-0.43175	0.951167	-4.64528	0.00304773	0.0625554	-1.65234
PKIB	-1.521	-0.2245	-4.64195	0.00305884	0.0626568	-1.65627
RAD23B	-0.428	0.0416667	-4.63931	0.00306765	0.0627108	-1.65938
CASZ1	-1.25875	-0.0231667	-4.63415	0.003085	0.0629389	-1.66547
CDC42EP3	-1.07375	-0.434833	-4.62343	0.00312136	0.0635531	-1.67812
AVEN	-0.6165	0.255	-4.61641	0.00314542	0.063828	-1.68642
SLC35A5	-0.28625	1.17517	-4.61423	0.00315296	0.063828	-1.68901
UBE2F	-0.45975	1.166	-4.61401	0.00315371	0.063828	-1.68926
AK3	-0.5095	0.310333	-4.60386	0.00318898	0.0644136	-1.70128
TP53INP2	-0.52425	-0.653	-4.59282	0.00322786	0.064659	-1.71437
CUEDC1	-0.6875	0.634667	-4.59278	0.003228	0.064659	-1.71441
STS-1	-0.3405	-1.1855	-4.58893	0.00324171	0.064659	-1.71899
CACNG6	-1.89775	0.139833	-4.57699	0.00328452	0.0649109	-1.73316
THOC7	-0.33825	1.4675	-4.57582	0.00328877	0.0649109	-1.73456
CHPF	-0.414	-0.5415	-4.57392	0.00329565	0.0649109	-1.73682
C22ORF16	-0.674	1.21167	-4.56913	0.00331308	0.0649825	-1.74251
SBF1	-0.662	0.169167	-4.5672	0.00332015	0.0649956	-1.74481
TMBIM1	-0.51225	0.179	-4.53961	0.00342284	0.0666208	-1.77771
C17ORF38	-0.4465	-1.00517	-4.52959	0.00346098	0.067106	-1.78968
GNA11	-0.456	2.81	-4.52355	0.00348423	0.0672197	-1.79691
JMJD1A	-0.492	-0.579	-4.52174	0.00349124	0.0672197	-1.79908
GBGT1	-0.4645	-0.793167	-4.51509	0.00351708	0.0672197	-1.80705
RFTN1	-1.40175	0.594	-4.51448	0.00351946	0.0672197	-1.80778
OPTN	-0.5435	-0.555333	-4.5144	0.00351977	0.0672197	-1.80787
LLGL1	-0.3985	-0.463167	-4.50021	0.00357567	0.0677777	-1.82489
FUT2	-1.18275	-0.6135	-4.47421	0.0036807	0.0686163	-1.85615
ABHD6	-0.3205	-0.843667	-4.47218	0.00368906	0.0686463	-1.8586
ANKRD16	-0.32375	-0.608333	-4.4669	0.00371087	0.0688	-1.86496
GALNT1	-0.3315	-0.5085	-4.46236	0.00372972	0.068898	-1.87043
ZFP90	-0.415	-1.05617	-4.44086	0.00382054	0.0698142	-1.89641
RAB9A	-0.78175	0.980833	-4.43497	0.00384584	0.069956	-1.90354
AFAP1	-0.30175	-0.884167	-4.43493	0.003846	0.069956	-1.90358
SLC24A6	-1.2445	0.246333	-4.43406	0.00384976	0.069956	-1.90464
F2	-0.50175	-0.478	-4.42666	0.00388185	0.069956	-1.9136
MAPKAPK3	-0.55825	0.0398333	-4.42613	0.00388416	0.069956	-1.91424
CD300A	-0.649	-0.654667	-4.41869	0.00391678	0.0701843	-1.92327
DLL1	-0.36775	-1.06467	-4.41584	0.00392932	0.0702055	-1.92672
SERPIND1	-1.9105	2.41083	-4.41528	0.00393179	0.0702055	-1.9274
PRPF18	-0.40225	-0.548167	-4.40489	0.00397803	0.0707789	-1.94002
KIAA1815	-0.3365	0.128167	-4.40301	0.00398646	0.0707789	-1.9423
ALOX5	-1.677	-0.5095	-4.39491	0.004023	0.0710074	-1.95215
EMP1	-0.81975	-0.5205	-4.39078	0.00404178	0.0710074	-1.95718
ARID3A	-0.9775	1.42233	-4.38582	0.00406446	0.0710074	-1.96322
ITGB7	-0.335	-1.16033	-4.38358	0.00407473	0.0710074	-1.96594
HLA-B	-0.402	-0.6715	-4.3821	0.00408153	0.0710074	-1.96774
C10ORF47	-0.662	-0.514333	-4.37205	0.00412816	0.0713472	-1.98001
SLC2A1	-0.50475	-0.7775	-4.36957	0.00413974	0.0714088	-1.98303
CCDC69	-0.4215	-0.3295	-4.36191	0.00417581	0.0716659	-1.99239
FAM89A	-0.43825	-0.851667	-4.35968	0.00418635	0.0716894	-1.99511
FRG1	-0.345	0.6625	-4.3481	0.00424165	0.0718526	-2.00928
HSD17B14	-0.436	-0.830667	-4.34756	0.00424422	0.0718526	-2.00993
KIAA1840	-0.28875	0.3245	-4.34562	0.0042536	0.0718526	-2.01231
EFNB1	-0.44075	-1.05233	-4.34317	0.0042654	0.0718526	-2.0153
ENPP1	-0.29025	-0.602	-4.34012	0.00428019	0.0718526	-2.01904
SOS1	-0.51225	-0.565	-4.33892	0.00428603	0.0718526	-2.02051
RXRA	-0.60275	-0.214833	-4.33707	0.00429505	0.0718526	-2.02278
KIAA1754	-0.443	-0.959333	-4.33527	0.00430386	0.0718526	-2.02499
SORCS2	-0.49075	-0.627667	-4.33464	0.00430691	0.0718526	-2.02575
FBXO21	-0.505	1.46833	-4.33216	0.00431908	0.0718798	-2.0288
PBX3	-0.5965	-0.522167	-4.33072	0.00432617	0.0718798	-2.03057
AEBP1	-0.37625	-0.828833	-4.32797	0.00433971	0.0719273	-2.03394
NCOR2	-0.65075	0.0991667	-4.32078	0.00437536	0.0722823	-2.04277
CCDC115	-0.59275	-0.165167	-4.31656	0.00439644	0.0725127	-2.04795
TMEM135	-0.705	0.1645	-4.30955	0.00443168	0.0727142	-2.05657
PNMA3	-1.1185	-0.893167	-4.30844	0.00443729	0.0727142	-2.05793
ATP5B	-0.31875	3.777	-4.30586	0.00445037	0.0728112	-2.06111
SCO1	-0.45275	0.806167	-4.30199	0.00447003	0.0729987	-2.06587
OS9	-0.37225	-0.106667	-4.29169	0.00452292	0.0731093	-2.07856
C9ORF23	-0.3165	-0.3495	-4.28819	0.00454103	0.0731093	-2.08287
PCM1	-0.38075	0.223167	-4.2862	0.00455136	0.0731093	-2.08532
DDX17	-0.34725	1.3995	-4.28607	0.00455203	0.0731093	-2.08548
SERPING1	-0.4775	-0.558833	-4.26796	0.00464738	0.0743581	-2.10784
PLEKHF1	-1.216	-0.248667	-4.26232	0.00467756	0.074606	-2.11482
AIM2	-0.50625	-0.964	-4.25357	0.00472476	0.0749961	-2.12565
ZNF160	-0.75325	-0.176167	-4.24982	0.00474513	0.0749961	-2.13029
ARSE	-0.477	0.3395	-4.24825	0.00475369	0.0749961	-2.13224
MAP4K3	-0.48375	0.095	-4.24121	0.00479234	0.0751169	-2.14097
CFP	-0.62425	-0.830167	-4.22388	0.00488888	0.0754292	-2.16248
SASH1	-0.898	-0.146667	-4.19997	0.00502572	0.0768995	-2.19225
TCEA2	-0.42475	-0.749167	-4.19275	0.00506785	0.0770839	-2.20125
FOXA2	-0.56375	1.85767	-4.19216	0.00507128	0.0770839	-2.20198
ANKRD57	-0.45875	-0.0198333	-4.18092	0.00513776	0.0771727	-2.21602
RNF34	-0.43275	1.049	-4.17642	0.00516465	0.0771727	-2.22165
TACC1	-0.9835	0.868833	-4.17634	0.00516511	0.0771727	-2.22174
PECAM1	-0.397	-0.814667	-4.1652	0.00523232	0.0779477	-2.23568
TMEM100	-1.38225	-0.368	-4.15568	0.0052905	0.0784693	-2.2476
C16ORF77	-0.568	-0.898167	-4.12636	0.00547435	0.0801432	-2.28442
SCNN1A	-1.661	0.739667	-4.12168	0.00550437	0.0804667	-2.29031
PUNC	-0.52725	-0.9605	-4.11964	0.00551745	0.0805118	-2.29287
NR1H4	-0.8565	-0.384	-4.0892	0.00571763	0.0822517	-2.33127
IFI16	-1.045	-0.390667	-4.08831	0.00572362	0.0822517	-2.3324
C5	-0.78875	2.01367	-4.08049	0.00577635	0.0825264	-2.34228
RASSF7	-0.6935	0.664167	-4.07972	0.00578156	0.0825264	-2.34325
SLC1A1	-1.068	-0.7495	-4.07954	0.00578278	0.0825264	-2.34348
SERPINB6	-0.7755	2.3215	-4.05761	0.00593388	0.0839049	-2.37126
OSBPL10	-0.45	-0.108	-4.05611	0.00594438	0.0839049	-2.37316
TMEM92	-0.29175	-0.619	-4.0547	0.00595428	0.0839049	-2.37495
ABCC4	-0.541	0.0588333	-4.05028	0.00598537	0.0841261	-2.38056
SCAP	-0.43275	1.534	-4.05011	0.00598653	0.0841261	-2.38077
M-RIP	-0.319	-0.361167	-4.04834	0.00599906	0.0841418	-2.38302
RNF149	-0.5055	0.7075	-4.04732	0.00600624	0.0841418	-2.38431
C8ORF72	-0.298	-0.978667	-4.04644	0.00601249	0.0841418	-2.38543
PLEKHG3	-0.35175	0.838	-4.03982	0.00605966	0.0845013	-2.39385
TMEM178	-0.41875	-0.831167	-4.0398	0.00605976	0.0845013	-2.39387
ADA	-0.8735	-0.669333	-4.03773	0.00607459	0.084545	-2.3965
ERO1LB	-0.3135	-1.016	-4.03512	0.00609333	0.0846898	-2.39981
NNMT	-2.451	-0.2795	-4.02674	0.00615402	0.0851838	-2.41049
DUSP10	-0.25225	-1.02717	-4.02434	0.00617148	0.0852419	-2.41354
C19ORF43	-0.34375	0.315333	-4.01824	0.00621619	0.0852419	-2.42131
PSCD1	-0.329	-0.457333	-4.01539	0.00623721	0.0852419	-2.42494
VEGFB	-0.31575	-0.392	-4.01506	0.00623962	0.0852419	-2.42536
COBLL1	-1.12225	0.0303333	-4.01467	0.00624253	0.0852419	-2.42586
ST3GAL6	-0.463	-1.18017	-4.00824	0.00629026	0.0852911	-2.43406
SCARA5	-0.26875	-0.800667	-4.00321	0.00632785	0.0853804	-2.44047
CSF2RA	-0.29975	-0.638333	-4.00097	0.00634471	0.0853804	-2.44334
RAB31	-0.63775	2.12733	-3.98453	0.00646981	0.0865158	-2.46436
CSNK2A1	-0.39425	0.299167	-3.98429	0.00647166	0.0865158	-2.46466
LIPC	-0.4205	-0.825333	-3.97238	0.00656399	0.0870744	-2.47991
TMBIM4	-0.4725	1.972	-3.97156	0.0065704	0.0870744	-2.48096
CHRM5	-0.34825	-1.02167	-3.97117	0.00657343	0.0870744	-2.48145
PEX26	-0.26675	-0.548833	-3.967	0.00660617	0.0873941	-2.4868
TMEM163	-0.2965	-0.985667	-3.96538	0.00661896	0.0874495	-2.48888
ST3GAL1	-0.2395	-1.17967	-3.96338	0.00663469	0.0875435	-2.49144
MAP2K4	-0.465	-0.114	-3.96028	0.00665927	0.0877539	-2.49542
ZNF585A	-0.3105	-0.4965	-3.95461	0.00670447	0.0878934	-2.50269
FGL1	-0.31325	-0.818833	-3.95325	0.00671538	0.0879231	-2.50444
LSR	-0.41775	-0.045	-3.95061	0.0067366	0.0879516	-2.50784
TGFBI	-0.31175	-1.03483	-3.94974	0.00674353	0.0879516	-2.50894
FLJ20152	-1.02925	-0.194667	-3.93604	0.0068549	0.0890611	-2.52656
EPN2	-0.254	-0.789833	-3.93484	0.00686472	0.0890748	-2.5281
TTLL12	-0.46	0.620833	-3.93149	0.00689232	0.0892246	-2.53242
CITED2	-0.43525	1.05333	-3.92736	0.00692645	0.089419	-2.53773
NRP2	-0.30675	-1.0515	-3.91443	0.00703462	0.0902891	-2.5544
NDE1	-0.3625	0.276333	-3.9127	0.00704924	0.0902891	-2.55663
KIR2DL4	-0.591	-1.0895	-3.91189	0.00705606	0.0902891	-2.55767
SLC2A6	-0.36925	-1.05417	-3.90941	0.00707716	0.0904453	-2.56088
EFNA1	-0.573	-0.6055	-3.89657	0.00718709	0.0914296	-2.57746
CITED4	-0.9185	0.263667	-3.88615	0.00727781	0.0921976	-2.59094
KIR2DL3	-0.7175	-0.966833	-3.88468	0.00729069	0.0922458	-2.59285
C20ORF116	-0.4435	0.871833	-3.87138	0.00740849	0.0930411	-2.61008
RNF144	-0.71025	0.1715	-3.87014	0.00741951	0.0930412	-2.61167
ELF1	-0.5455	1.21083	-3.86933	0.00742681	0.0930412	-2.61273
MSRB2	-0.6245	0.365667	-3.86019	0.00750918	0.0936114	-2.62459
NAGLU	-0.331	0.0333333	-3.85531	0.00755357	0.0937048	-2.63092
NPEPL1	-0.35975	-0.381333	-3.85408	0.00756481	0.0937298	-2.63252
FZD4	-0.8795	0.855167	-3.84829	0.00761791	0.0941581	-2.64004
TMEM127	-0.29625	-0.692	-3.84653	0.00763415	0.0942441	-2.64232
FOLR3	-0.289	-0.811667	-3.84476	0.00765059	0.0943325	-2.64464
LDHA	-1.79925	0.7595	-3.84171	0.00767889	0.0945667	-2.6486
YWHAB	-0.43225	2.75183	-3.82962	0.00779218	0.0954899	-2.66434
SMPDL3A	-0.3975	0.3235	-3.8287	0.00780085	0.0954899	-2.66553
TWF2	-0.33825	-0.5485	-3.82437	0.00784195	0.0956485	-2.67118
ATP5O	-0.45725	3.46717	-3.82394	0.00784598	0.0956485	-2.67173
PTDSS2	-0.29875	-0.331167	-3.81367	0.00794449	0.0960759	-2.68513
ABCB10	-0.403	-0.308167	-3.81341	0.00794694	0.0960759	-2.68546
SOX21	-1.13525	1.31567	-3.80967	0.00798311	0.0962372	-2.69034
TRPV4	-0.57075	-0.319	-3.80402	0.00803817	0.0962372	-2.69772
CRAT	-0.4965	-0.7595	-3.80349	0.00804339	0.0962372	-2.69842
BMF	-0.47475	-0.8615	-3.80048	0.00807284	0.0962372	-2.70235
FEZ1	-0.25175	-1.00333	-3.80016	0.00807597	0.0962372	-2.70276
PLEKHF2	-0.25725	-0.297	-3.80004	0.00807716	0.0962372	-2.70292
AMICA1	-0.84175	-0.877667	-3.79978	0.00807976	0.0962372	-2.70327
ST3GAL5	-0.308	-1.25733	-3.79536	0.00812338	0.0964845	-2.70905
RAB22A	-0.4235	0.506667	-3.792	0.00815667	0.0966999	-2.71344
PLAC8	-1.23625	2.00233	-3.78608	0.0082157	0.0970599	-2.72118
SULF2	-0.242	-1.13633	-3.77384	0.00833928	0.0981363	-2.73721
H2AFY2	-0.3515	-0.896333	-3.77324	0.00834545	0.0981363	-2.73801
DYRK1B	-0.27	-0.6075	-3.76975	0.00838105	0.0983274	-2.74258
KHDRBS3	-0.324	-0.755	-3.7666	0.00841342	0.0984797	-2.74671
IFNAR1	-0.2875	-0.617167	-3.74936	0.00859275	0.0995429	-2.76935
CCND3	-1.44675	1.8775	-3.7457	0.00863132	0.0995429	-2.77416
SCG5	-0.3435	-0.978	-3.74264	0.00866378	0.0998005	-2.77818
TMEM158	-1.119	0.009	-3.73759	0.0087175	0.099979	-2.78482
BIN1	-0.35525	-1.06083	-3.73362	0.00876009	0.100228	-2.79005
SLC27A2	-0.2415	-1.116	-3.72509	0.00885236	0.10083	-2.80129
TCF7L1	-0.424	-0.491167	-3.71789	0.00893097	0.101017	-2.81077
LOC653275	-0.94425	-0.6695	-3.71721	0.00893842	0.101017	-2.81167
C21ORF70	-0.382	-0.547167	-3.70582	0.00906463	0.102177	-2.8267
PNKD	-0.45	-0.252	-3.70523	0.00907126	0.102177	-2.82749
RUNX1	-0.93775	0.00383333	-3.69724	0.00916095	0.102932	-2.83804
LHX1	-0.36725	-0.845333	-3.69591	0.00917593	0.102932	-2.83979
ANKRD13A	-0.90325	0.536833	-3.69566	0.0091788	0.102932	-2.84013
PIAS4	-0.2735	0.705167	-3.69335	0.00920501	0.102999	-2.84318
ANKRD55	-0.39975	-0.989	-3.6914	0.00922711	0.103132	-2.84576
RENBP	-1.19675	0.108667	-3.69041	0.00923842	0.103145	-2.84707
KRAS	-0.4605	0.2505	-3.68873	0.00925757	0.103246	-2.84929
C2ORF18	-0.287	-0.653833	-3.68436	0.00930766	0.103691	-2.85507
VSIG2	-0.23025	-0.867	-3.68299	0.00932348	0.103753	-2.8569
TFPI	-0.595	2.57683	-3.67837	0.00937678	0.104232	-2.86301
CST3	-0.3165	2.48	-3.67539	0.00941143	0.104309	-2.86696
TLK2	-0.44925	0.1525	-3.67499	0.00941601	0.104309	-2.86748
OVCA2	-0.27575	-0.770833	-3.67245	0.00944561	0.104312	-2.87085
SIAH2	-0.3365	-0.955333	-3.66925	0.00948307	0.104386	-2.87509
HIST1H2BK	-1.24275	2.182	-3.66351	0.00955063	0.104882	-2.8827
AGPAT2	-0.34525	0.353833	-3.65255	0.00968123	0.105926	-2.89725
VPS37C	-0.314	1.64317	-3.65182	0.00969002	0.105926	-2.89823
B4GALT1	-0.41275	-0.390667	-3.65132	0.00969594	0.105926	-2.89888
SNAP25	-0.30075	-0.707	-3.64979	0.00971436	0.106013	-2.90091
RBM17	-0.2665	-0.0401667	-3.64533	0.00976824	0.106372	-2.90684
PCQAP	-0.35	1.53667	-3.63876	0.00984825	0.106672	-2.91558
COX5A	-0.31925	3.10517	-3.63062	0.00994828	0.107298	-2.92641
ASCC2	-0.55125	1.4365	-3.62858	0.00997354	0.107387	-2.92912

## Sheet: up_GSE73935_1
logFC	AveExpr	t	P.Value	adj.P.Val	B
SLC25A24	4.33499	7.21787	39.9829	2.23e-11	1.1e-07	14.3376
IGFBP6	4.35832	6.92857	25.0687	1.39e-09	1.71e-06	11.949
SPATS2L	3.9706	5.91418	20.2978	8.89e-09	7.3e-06	10.5506
LGALS3BP	2.63994	6.65539	16.1001	6.69e-08	3.66e-05	8.83826
CD9	3.77856	7.7516	15.4094	9.77e-08	4.81e-05	8.49778
PPP3CA	4.20258	6.85392	14.1739	2.01e-07	8.99e-05	7.83745
RILP	1.27522	6.45692	11.6438	1.07e-06	0.000362437	6.24046
HIVEP2	2.11725	4.93427	11.5999	1.1e-06	0.000362437	6.20933
LHFP	2.29809	4.95004	10.2778	3.03e-06	0.000879463	5.20888
FSCN1	2.64976	7.47982	9.93672	4.01e-06	0.00109816	4.92908
UBE2L6	2.81569	8.08436	9.59794	5.34e-06	0.00138419	4.64151
PPIC	2.834	8.30121	8.53042	1.39e-05	0.00311656	3.66702
MICAL1	2.06149	5.50042	8.35623	1.64e-05	0.00351764	3.4974
SP110	1.16488	5.56307	8.14023	2.02e-05	0.00398887	3.28263
P4HA2	1.5926	9.27436	7.93801	2.47e-05	0.00468343	3.07699
TBC1D9	2.58629	7.46828	7.84909	2.7e-05	0.0049302	2.98513
CRISPLD1	2.04531	5.14208	7.66812	3.25e-05	0.00561656	2.79543
HTRA1	1.31183	5.04557	7.58572	3.53e-05	0.00561656	2.70781
BIN1	0.995913	6.91744	7.43854	4.12e-05	0.00614938	2.54931
HPSE	1.26024	4.20058	7.04027	6.3e-05	0.0086458	2.10731
ERAP2	2.06759	7.09288	7.03873	6.31e-05	0.0086458	2.10556
AKR1C3	2.2796	8.60208	6.95882	6.89e-05	0.00918242	2.01449
IRF1	2.24289	6.27945	6.91563	7.23e-05	0.00937717	1.96493
LAMB1	5.17707	6.95652	6.72213	8.97e-05	0.0107348	1.73995
RARRES3	1.2146	4.2146	6.71414	9.05e-05	0.0107348	1.73056
SYPL1	0.614917	11.2278	6.67561	9.46e-05	0.0108422	1.68514
C7orf23	1.48689	9.4992	6.64167	9.83e-05	0.0110122	1.64497
CORO2A	1.10041	5.30302	6.57588	0.000105972	0.0116075	1.56667
RBP1	1.03893	3.87499	6.27717	0.000150044	0.0157355	1.20384
CDKN2A	2.35999	10.7422	6.17575	0.000169277	0.0166031	1.07788
SLC40A1	1.19779	6.02939	6.16343	0.000171791	0.0166031	1.06248
REEP5	0.933567	10.2834	6.11569	0.000181921	0.017244	1.00261
PQLC3	1.08456	7.91542	6.04655	0.000197765	0.0177233	0.915342
TAGLN2	2.16574	7.34339	6.00759	0.00020735	0.0181282	0.86587
CROT	4.09749	9.01313	5.99701	0.000210039	0.0181282	0.852399
ATP2B4	0.977473	9.29765	5.97394	0.000216035	0.0181282	0.822971
TBKBP1	0.615545	5.76077	5.97032	0.000216994	0.0181282	0.818343
SOX18	1.07187	6.55514	5.93691	0.000226055	0.0185704	0.775571
CBX7	1.01038	6.49933	5.78571	0.000272531	0.0206663	0.58002
SCD5	1.08239	7.4631	5.74521	0.000286677	0.0214096	0.527082
ANXA1	4.13373	7.34883	5.70949	0.000299816	0.0220566	0.4802
ATL3	0.92222	6.93275	5.68057	0.000310934	0.022389	0.442103
ALCAM	1.8712	8.94608	5.57402	0.000355922	0.025062	0.300703
SFXN3	1.04905	4.73157	5.51254	0.000385057	0.0264266	0.218362
CCDC3	1.09595	4.92643	5.50579	0.000388413	0.0264266	0.20928
KCNMB4	1.3893	8.01974	5.49773	0.000392459	0.0264266	0.198436
MYO6	3.70905	6.9359	5.48928	0.000396748	0.0264266	0.187059
MYO1D	0.74759	3.47292	5.39503	0.0004482	0.0279643	0.0594399
PCBP4	1.55988	8.02374	5.36408	0.000466636	0.0280788	0.0172504
TNIP1	0.775443	5.96435	5.3488	0.00047604	0.0282699	-0.00363158
TMC6	1.11207	4.15646	5.18192	0.000593219	0.0328537	-0.23394
STMN3	2.87064	8.13971	5.13202	0.000634054	0.0343434	-0.303601
SOX8	3.1549	8.25091	5.11036	0.000652716	0.03497	-0.333955
CAPN5	0.69774	4.30055	4.9862	0.000771792	0.0372953	-0.509272
RHBDF1	0.568785	5.83125	4.9811	0.000777157	0.0372953	-0.516518
COL4A3BP	0.869353	8.55278	4.9796	0.000778741	0.0372953	-0.518649
BDP1	0.52892	9.56858	4.96716	0.00079204	0.0372953	-0.53636
LMNA	1.11233	8.78553	4.9649	0.000794482	0.0372953	-0.539581
FAM83H	2.16328	7.76785	4.93409	0.000828577	0.0381687	-0.58353
SH3BGRL3	1.22353	8.35996	4.90911	0.000857375	0.0391054	-0.619262
CCNO	0.554983	3.70507	4.89008	0.000880042	0.0391054	-0.64655
TCF7L1	0.943138	5.09715	4.84486	0.000936537	0.0407879	-0.711609
KLF13	2.09889	6.59969	4.8396	0.000943359	0.0407879	-0.719197
SNX3	0.594967	11.7253	4.81957	0.000969814	0.0411338	-0.748112
PTPRF	1.22769	8.12144	4.80988	0.000982905	0.0411338	-0.762129
F11R	1.42159	8.95192	4.80853	0.00098474	0.0411338	-0.764079
REEP2	1.4459	8.49815	4.7898	0.00101064	0.0416545	-0.791216
NFASC	0.871233	4.14726	4.71689	0.00111862	0.0440214	-0.89731
HK1	0.88019	8.36818	4.69034	0.00116098	0.0443603	-0.936144
EFNA4	0.90801	5.90295	4.62659	0.00126986	0.0460569	-1.02978
ADRM1	0.961813	10.0041	4.62646	0.00127009	0.0460569	-1.02997
TMEM54	0.540408	5.47939	4.61185	0.00129657	0.0460569	-1.05152
PGCP	1.15917	6.03056	4.611	0.00129812	0.0460569	-1.05277
NAA20	0.701833	11.0969	4.59723	0.00132365	0.046388	-1.0731
MTX3	1.25421	9.9352	4.58545	0.00134591	0.046388	-1.09052
TMCO4	0.607115	4.16605	4.58471	0.00134732	0.046388	-1.09161
EPS8	1.15843	4.09222	4.56691	0.00138177	0.0469707	-1.11797
SULF2	1.04119	5.49507	4.55933	0.00139672	0.0471538	-1.12921
PLP2	0.84785	11.2305	4.50476	0.00150964	0.0499396	-1.21035
LRRC16A	0.759248	3.86916	4.47253	0.00158088	0.0512643	-1.25846
GM2A	1.13655	7.18934	4.46124	0.00160669	0.0517605	-1.27535
C1orf115	0.681	3.58251	4.44643	0.00164123	0.0520892	-1.29754
HOMER3	0.813367	7.35896	4.44332	0.00164859	0.0520892	-1.30221
SHANK3	0.488218	7.60201	4.35546	0.00187156	0.0572977	-1.43447
MVP	1.26046	5.58286	4.34383	0.00190343	0.0575582	-1.45206
MFSD5	0.78013	8.17776	4.32273	0.0019627	0.0579721	-1.48402
USE1	0.81288	7.87708	4.25349	0.00217147	0.0615983	-1.58929
GLTP	0.677473	8.89223	4.2487	0.00218675	0.0615983	-1.5966
SOCS3	0.882532	4.01971	4.23704	0.00222449	0.0615983	-1.61441
NFE2L3	2.04899	6.12885	4.18329	0.00240751	0.0647573	-1.69669
FAM102B	1.89068	6.0144	4.18051	0.0024174	0.0647573	-1.70096
FBXO2	1.83835	7.59806	4.0585	0.00289721	0.0728589	-1.88918
ACTA2	0.980305	7.60773	4.0492	0.00293774	0.0731319	-1.90361
RING1	0.545773	7.72725	4.0376	0.00298908	0.0736659	-1.9216
FXYD5	0.586148	7.5237	3.99772	0.00317313	0.0774276	-1.98364
ISG15	1.1665	8.31012	3.95189	0.00339958	0.0798811	-2.05516
EXOC2	0.877052	7.35918	3.95116	0.00340334	0.0798811	-2.0563
IL1R1	1.9426	6.49746	3.91653	0.00358601	0.0833747	-2.11052
ALAS1	0.629243	7.79863	3.89889	0.00368304	0.0845903	-2.13819
SLC27A3	1.84523	5.26957	3.89567	0.00370106	0.0845903	-2.14325
CDC42EP3	1.91535	4.42351	3.87068	0.00384403	0.0856996	-2.18252
OST4	0.5205	10.5839	3.861	0.00390093	0.0856996	-2.19774
HMOX1	1.40865	7.90375	3.85913	0.00391203	0.0856996	-2.20068
SH3BP5L	0.520947	5.80462	3.85096	0.00396094	0.0863871	-2.21355
CDK18	0.764645	4.7458	3.83272	0.00407246	0.0876309	-2.2423
C3orf18	0.41975	4.09463	3.83005	0.00408909	0.0876309	-2.24652
LRRC20	0.580135	6.34518	3.81659	0.00417383	0.0886759	-2.26775
TRIM27	0.455772	8.29061	3.79195	0.00433392	0.0915193	-2.30669
CLIC1	0.457167	11.2744	3.7895	0.00435019	0.0915193	-2.31057
C11orf1	1.05275	8.40777	3.77696	0.00443443	0.0922249	-2.33041
CHST2	1.06314	3.73795	3.73351	0.00473998	0.0969433	-2.39929
FOXK1	0.697648	9.58545	3.72816	0.00477915	0.0973406	-2.4078
SERINC2	0.695337	4.5159	3.71702	0.0048617	0.0977219	-2.42549
ZBTB4	0.644737	6.83043	3.70381	0.00496163	0.0988783	-2.44651
STEAP3	1.05337	6.33366	3.69945	0.00499507	0.0988783	-2.45344
COL18A1	1.09206	5.23472	3.69031	0.00506593	0.0996973	-2.46799
ZNF12	1.04761	7.91146	3.68891	0.0050769	0.0996973	-2.47022
GUCY1A3	1.06768	10.1857	3.67057	0.00522266	0.100557	-2.49944
UBA7	0.570528	4.22509	3.66559	0.00526298	0.100649	-2.50738
SUV420H1	0.676165	6.55672	3.62975	0.00556308	0.105059	-2.56459
DHRS3	2.04298	5.88519	3.61187	0.00571949	0.106529	-2.59318
RAB11FIP4	0.621492	5.61771	3.60451	0.00578524	0.107201	-2.60496
TTYH2	0.653497	7.38423	3.59841	0.00584033	0.107816	-2.61473
NOTCH1	1.20714	6.35519	3.58028	0.00600728	0.110485	-2.64377
MAFK	0.62847	5.75636	3.57322	0.00607358	0.111023	-2.65507
SPARC	1.14242	8.59328	3.56755	0.00612751	0.111448	-2.66418
CRYZ	0.864552	9.55024	3.56035	0.00619654	0.112154	-2.67571
IMPDH1	1.13675	10.8816	3.55867	0.00621283	0.112154	-2.67841
RNF31	0.667363	6.50687	3.55183	0.00627946	0.112154	-2.6894
PEPD	0.523978	7.84821	3.53797	0.00641667	0.112731	-2.71165
MUM1	0.981498	7.8493	3.53697	0.00642672	0.112731	-2.71326
BAIAP2L1	0.853417	7.59418	3.52966	0.00650053	0.113085	-2.72501
FLYWCH1	0.520993	4.46211	3.52081	0.00659099	0.113591	-2.73923
RGS19	1.36285	8.03566	3.50033	0.00680556	0.116775	-2.77218
FAM189B	0.533367	9.35774	3.48794	0.00693894	0.117974	-2.79213
LIFR	1.49754	4.36679	3.47498	0.00708131	0.119341	-2.813
ADA	0.503108	7.31142	3.46949	0.00714255	0.119341	-2.82185
SURF1	0.471912	9.12721	3.45246	0.00733615	0.119843	-2.84932
COL5A1	1.247	5.26132	3.43034	0.00759576	0.121953	-2.88503
SIRT2	0.600337	6.05258	3.42787	0.00762529	0.122029	-2.88901
DNAJB1	0.846918	9.44667	3.40172	0.00794594	0.124092	-2.93128
RBM38	1.13984	7.12106	3.39825	0.00798956	0.124092	-2.93689
IFNAR1	0.574965	8.40989	3.39539	0.00802569	0.124092	-2.94152
SSH3	0.438802	5.66695	3.39441	0.00803811	0.124092	-2.9431
PLEKHA2	1.56381	7.15559	3.39437	0.0080386	0.124092	-2.94317
ATP1A1	0.479543	9.36217	3.39131	0.00807753	0.124092	-2.94812
PTPRU	0.500618	5.1951	3.37291	0.00831567	0.126048	-2.9779
DDR1	2.13393	7.58482	3.37178	0.00833048	0.126048	-2.97973
PFKP	1.14432	8.98965	3.36759	0.00838584	0.126048	-2.98652
VANGL2	1.0502	5.61904	3.36279	0.00844976	0.126048	-2.9943
VAMP8	0.706553	9.48403	3.36182	0.00846269	0.126048	-2.99586
RHOC	0.769168	8.44081	3.3588	0.00850316	0.126048	-3.00075
PITPNM1	0.518338	5.25882	3.33684	0.00880394	0.127364	-3.03635
TNRC18	0.698205	7.26033	3.32316	0.00899686	0.128641	-3.05854
THBS3	0.915847	7.64796	3.32265	0.00900408	0.128641	-3.05936
MRPS10	0.493405	9.21102	3.31263	0.00914832	0.129464	-3.07562
GPKOW	0.452047	7.79147	3.31136	0.00916678	0.129464	-3.07769
TMED9	0.603708	9.8074	3.30599	0.00924515	0.130198	-3.0864
AEBP1	0.491025	5.18154	3.30016	0.0093311	0.130662	-3.09586
CRAT	0.454807	8.35413	3.29754	0.00937003	0.130835	-3.10012
MKLN1	0.478252	7.26708	3.28429	0.00956934	0.13102	-3.12164
CAMSAP1L1	1.02502	6.89231	3.26877	0.00980849	0.133185	-3.14687
DMKN	1.5351	5.45678	3.26221	0.00991132	0.134211	-3.15752
STX6	0.63361	9.35028	3.25756	0.00998499	0.134423	-3.16509

## Sheet: up_GSE73935_2
logFC	AveExpr	t	P.Value	adj.P.Val	B
CHGB	8.13017	7.88555	63.8041	5.68463e-11	2.47763e-07	14.9541
PBX1	5.95176	6.78489	58.8231	1.00533e-10	2.47763e-07	14.6187
MATN2	5.92562	6.31726	48.2307	4.04357e-10	6.64358e-07	13.6905
RBP4	6.76491	8.62901	44.5025	7.10437e-10	8.75436e-07	13.2723
MME	5.4577	6.293	36.4655	2.86372e-09	2.22082e-06	12.1427
RBP7	3.81887	6.37132	34.1603	4.52055e-09	2.78522e-06	11.7459
MTUS1	6.55912	7.74911	28.2158	1.71693e-08	5.64185e-06	10.5214
CRYZ	2.18947	10.3875	24.0987	5.14783e-08	1.25158e-05	9.45274
TPM1	2.65769	8.68043	22.283	8.86947e-08	1.90077e-05	8.90658
SMAD3	3.06493	8.56193	20.9594	1.35607e-07	2.56265e-05	8.47376
ADM	4.93052	9.62668	20.855	1.40376e-07	2.56265e-05	8.43829
PDK4	4.45493	6.20402	20.6235	1.51661e-07	2.61579e-05	8.35881
TLE2	2.56938	4.68758	20.1873	1.7585e-07	2.70979e-05	8.20625
SYPL1	2.89109	10.2068	19.9155	1.93139e-07	2.88479e-05	8.10926
PAOX	3.03042	5.89413	19.2678	2.42736e-07	3.23364e-05	7.87189
NMI	2.56975	6.61809	18.9921	2.6815e-07	3.47819e-05	7.76808
BIN1	2.02379	8.00675	18.4895	3.22682e-07	3.97625e-05	7.57444
CDC42EP3	2.89229	9.21316	17.1472	5.42379e-07	5.94085e-05	7.0271
GLIPR1	1.90673	7.03862	17.0187	5.71183e-07	5.94335e-05	6.97224
PCOLCE	1.89585	9.08217	16.6792	6.56069e-07	6.08424e-05	6.82511
ERBB3	2.09125	4.75552	16.6446	6.65481e-07	6.08424e-05	6.80996
SLIT2	3.23747	5.68124	16.5554	6.90512e-07	6.08424e-05	6.77068
GNG2	3.19006	9.11861	16.5528	6.91251e-07	6.08424e-05	6.76954
MET	2.13892	5.16737	16.1926	8.03982e-07	6.95232e-05	6.60854
PODXL	2.18621	5.1398	15.8004	9.51243e-07	8.08393e-05	6.42881
C9orf3	4.13461	8.93913	15.5758	1.0493e-06	8.71677e-05	6.32375
ADAM15	1.59078	6.63773	15.5504	1.06108e-06	8.71677e-05	6.31178
MMP11	2.66116	9.88598	15.475	1.09698e-06	8.86398e-05	6.2761
CLN6	1.81227	6.64107	15.2831	1.1948e-06	8.95822e-05	6.18444
SIPA1	1.47453	6.63572	15.2716	1.20099e-06	8.95822e-05	6.17888
PDE5A	3.61848	8.86823	15.2408	1.21769e-06	8.95822e-05	6.16405
SWAP70	2.0157	9.32798	15.1638	1.26061e-06	9.13759e-05	6.12683
RHOBTB1	2.7366	9.34727	14.9248	1.40525e-06	9.84121e-05	6.01
MT1F	3.06876	8.41389	14.8158	1.47748e-06	9.84121e-05	5.95602
VEGFB	1.82243	8.61515	14.7306	1.53681e-06	0.000100999	5.9136
NES	1.65698	7.26353	14.6764	1.57597e-06	0.000101139	5.88647
COL3A1	6.41133	6.61637	14.5867	1.64334e-06	0.000103847	5.84132
ITM2B	1.53413	12.1882	14.3253	1.85917e-06	0.000115998	5.70808
COPZ2	1.61465	6.40283	14.1657	2.00669e-06	0.000122111	5.62553
PLS3	1.6504	12.1005	13.8887	2.29549e-06	0.000136319	5.47995
IMPA2	2.27625	6.77993	13.828	2.36495e-06	0.000137139	5.44765
AHNAK2	1.5951	6.69545	13.626	2.61396e-06	0.000146806	5.33907
ALCAM	1.9127	10.4799	13.5244	2.75036e-06	0.000150112	5.28385
HOXA10	2.01431	6.65533	13.511	2.76894e-06	0.000150112	5.27654
CAST	1.53517	10.5474	13.4824	2.80904e-06	0.000150112	5.26092
ZNF395	1.44844	8.57992	13.1682	3.29669e-06	0.00016752	5.08689
TYRO3	1.75282	6.84333	13.1418	3.34186e-06	0.000168082	5.07208
STX18	2.08032	8.2203	13.0399	3.52289e-06	0.000173643	5.01466
FAM102B	1.72598	7.23158	12.9234	3.74385e-06	0.000179486	4.94839
MAP2K5	2.81451	7.87585	12.9199	3.75068e-06	0.000179486	4.94641
REEP3	1.33455	8.37492	12.8566	3.8775e-06	0.000181396	4.91017
GPSM2	1.97973	7.26406	12.8452	3.90098e-06	0.000181396	4.90358
NFE2L3	2.98538	8.20211	12.8013	3.99238e-06	0.000182208	4.87834
C8orf82	1.23688	6.73155	12.7731	4.05231e-06	0.000183246	4.86209
UFSP2	1.78229	6.82585	12.6334	4.36529e-06	0.000193842	4.78093
ERRFI1	3.04725	8.48966	12.2937	5.248e-06	0.00022641	4.57977
CDC42EP4	1.64109	7.59643	12.277	5.29628e-06	0.00022641	4.56976
KANK2	1.79791	9.74695	12.2518	5.37019e-06	0.00022641	4.5546
PRKCA	1.25376	5.1299	12.2301	5.43476e-06	0.000227017	4.54153
RARRES3	2.54521	4.66604	12.0723	5.93215e-06	0.000245111	4.44572
SUMF1	1.51465	8.82581	12.0456	6.02118e-06	0.000245111	4.42942
KCNS3	1.2703	4.05516	11.993	6.20138e-06	0.000245111	4.39714
MMRN1	2.82764	6.60302	11.9654	6.29839e-06	0.000245111	4.38014
AXIN2	1.1319	10.5995	11.9638	6.30407e-06	0.000245111	4.37915
NEURL1B	2.40571	7.0211	11.9612	6.3134e-06	0.000245111	4.37753
SUSD1	2.01268	5.08942	11.7666	7.0499e-06	0.000269372	4.25665
RDX	1.30777	9.39641	11.7342	7.1818e-06	0.000270222	4.23633
DCPS	1.77338	8.24167	11.5793	7.85241e-06	0.000286289	4.13843
GMPR	1.64375	5.21119	11.5564	7.95731e-06	0.000286289	4.12387
ACOX2	1.46759	4.9306	11.5266	8.09659e-06	0.000289189	4.10483
SLC44A1	2.13142	8.81949	11.2515	9.51979e-06	0.000325855	3.92703
SULF2	1.97342	9.23152	11.1385	1.01858e-05	0.00033923	3.85271
IMPDH1	1.3981	10.5577	11.1002	1.04232e-05	0.000344575	3.82739
SLC2A4RG	1.43042	7.09295	11.0758	1.05772e-05	0.000345265	3.81126
RGS5	4.05951	8.20141	11.0165	1.09641e-05	0.000355541	3.77176
NID2	2.84925	9.39361	10.9959	1.11017e-05	0.000357649	3.75804
GPAA1	1.0983	5.96783	10.9584	1.13585e-05	0.000362916	3.73289
KIAA0182	2.38083	7.05472	10.9089	1.17071e-05	0.000365218	3.69963
GPCPD1	2.69229	8.77584	10.8904	1.18403e-05	0.00036705	3.68718
MED4	1.19767	10.7733	10.8669	1.20127e-05	0.000368509	3.67128
AAGAB	1.2502	10.5051	10.8636	1.20369e-05	0.000368509	3.66906
PLOD1	1.24981	6.37567	10.8451	1.21746e-05	0.000370272	3.65654
GALNS	1.01726	9.19066	10.8357	1.22447e-05	0.000370272	3.65022
RB1	1.51539	9.51011	10.8132	1.24159e-05	0.000371349	3.63494
AVEN	1.20797	7.97226	10.8113	1.2431e-05	0.000371349	3.6336
CD248	3.58977	9.06135	10.7416	1.29782e-05	0.000385358	3.58618
SGCB	1.07902	8.51079	10.7223	1.31351e-05	0.000387682	3.57295
PRCP	1.24322	9.17777	10.5572	1.45651e-05	0.00042009	3.45912
COMTD1	1.85171	8.29417	10.547	1.46593e-05	0.00042009	3.45202
PGBD5	1.72549	6.46624	10.5133	1.4975e-05	0.000424539	3.42854
TDRD7	1.32364	6.07302	10.4695	1.53959e-05	0.000431173	3.39799
ARL2BP	1.09857	7.96862	10.4106	1.59846e-05	0.00044263	3.35663
ILVBL	1.03051	6.54849	10.3645	1.64626e-05	0.000453319	3.32414
LASS2	1.32541	10.5337	10.3361	1.67652e-05	0.000459086	3.30406
ATL3	1.34006	6.78576	10.3252	1.68839e-05	0.000459784	3.29627
SLC48A1	1.08231	5.73155	10.2724	1.74679e-05	0.000473074	3.25877
NBL1	1.59548	7.04173	10.1427	1.9004e-05	0.000498248	3.16579
CBX7	1.08663	6.23348	10.0839	1.97494e-05	0.000513349	3.12333
PLEKHA2	2.7573	8.7983	10.063	2.00224e-05	0.000516703	3.10818
CENPC1	1.19384	6.95994	10.0281	2.04883e-05	0.000525972	3.08278
BCL7C	1.27573	7.80097	10.0115	2.07149e-05	0.000529035	3.07064
CSPG5	2.06008	5.8899	9.93029	2.18605e-05	0.000549746	3.01121
ANKRD37	1.85249	6.40002	9.89429	2.23916e-05	0.000554613	2.9847
C1QL1	1.40899	8.78093	9.8522	2.3031e-05	0.000567598	2.9536
NFS1	0.93243	7.53735	9.83524	2.32945e-05	0.000571236	2.94103
ZFYVE26	1.24935	6.62038	9.80824	2.37211e-05	0.000575968	2.92098
DDB2	1.63132	6.88943	9.77849	2.42013e-05	0.000584236	2.89884
ADCK2	1.5351	6.82615	9.76216	2.44697e-05	0.000584236	2.88666
GLT25D1	1.05238	8.51108	9.75817	2.45358e-05	0.000584236	2.88368
DPY19L1	2.2864	7.68524	9.74775	2.47093e-05	0.000585538	2.87589
POP1	1.46009	8.17688	9.74027	2.48347e-05	0.000585694	2.8703
LACTB	1.24968	7.12614	9.7086	2.53738e-05	0.00058757	2.84657
WEE1	1.34974	10.0136	9.7069	2.5403e-05	0.00058757	2.8453
RGMB	2.10731	7.45244	9.7007	2.55102e-05	0.00058757	2.84064
C4orf27	1.5264	9.46733	9.61458	2.70537e-05	0.000620221	2.77571
HIATL1	0.973267	9.81813	9.56338	2.80214e-05	0.00063081	2.73686
NCOA3	1.38271	8.03441	9.56306	2.80275e-05	0.00063081	2.73662
DAG1	1.50488	9.31581	9.54914	2.82974e-05	0.00063399	2.72603
MYCN	1.02663	11.0238	9.42052	3.09352e-05	0.000685791	2.62747
ASNA1	1.19178	7.04673	9.41628	3.10269e-05	0.000685791	2.6242
POLE4	1.48429	7.89805	9.3573	3.23331e-05	0.000711473	2.57858
TMX1	2.13348	9.90559	9.31612	3.32821e-05	0.000729101	2.54658
RAB11FIP4	1.25183	7.31837	9.25679	3.47056e-05	0.000751233	2.50024
LMF2	1.01753	7.02979	9.23606	3.52189e-05	0.000754756	2.484
ADCY3	0.967697	8.73131	9.2082	3.59227e-05	0.000754779	2.4621
MYOT	2.88546	5.19687	9.19534	3.62527e-05	0.000754779	2.45198
ELF4	1.92938	6.06677	9.1879	3.64454e-05	0.000754779	2.44611
RASSF1	1.26803	5.83998	9.12698	3.80667e-05	0.000775333	2.39794
P4HB	0.983033	10.8581	9.06317	3.98526e-05	0.000799763	2.34719
USP18	1.83913	6.64628	9.061	3.99151e-05	0.000799763	2.34545
RNF19A	2.06647	7.67002	9.04664	4.03309e-05	0.000802709	2.33398
ERLIN1	0.829043	9.16128	9.03911	4.05507e-05	0.000802709	2.32796
PLEKHA1	1.19291	8.04481	9.0235	4.10109e-05	0.000808571	2.31547
CHST14	0.97829	7.84178	9.00573	4.1542e-05	0.00081578	2.30122
PPP1R14B	1.00592	9.67351	8.95999	4.29454e-05	0.000833378	2.26444
C2orf68	1.76301	6.11762	8.9238	4.40938e-05	0.000852308	2.23521
KCNQ1	1.28653	7.69968	8.91825	4.42729e-05	0.000852426	2.23072
IFRD2	0.89786	7.92609	8.87269	4.57754e-05	0.000877926	2.19376
PACSIN3	1.37508	8.55238	8.86343	4.60876e-05	0.000879782	2.18624
MTSS1	1.6422	5.62754	8.85926	4.62292e-05	0.000879782	2.18284
VGLL4	1.3178	9.45003	8.84727	4.66384e-05	0.000884157	2.17308
NDUFS8	0.786287	9.60662	8.8118	4.7874e-05	0.000900652	2.14411
UBE4B	1.23771	7.88541	8.79888	4.83331e-05	0.000905832	2.13354
WDR34	1.60915	6.90347	8.76922	4.94063e-05	0.000912074	2.10921
HSF2	1.81958	9.48315	8.74774	5.02004e-05	0.000919842	2.09155
ANPEP	1.46566	4.5464	8.74145	5.04354e-05	0.000920726	2.08638
RAP1GDS1	2.46271	6.90181	8.71686	5.13672e-05	0.000934276	2.06609
CYB561	2.47085	8.59581	8.7035	5.18814e-05	0.000939754	2.05506
TIMP1	2.2499	9.19195	8.69916	5.20497e-05	0.000939754	2.05147
TMEM35	2.10651	9.84861	8.66188	5.35216e-05	0.000959301	2.02057
PARD6A	1.44078	5.58588	8.60735	5.57594e-05	0.000992196	1.97518
PCM1	2.088	6.96569	8.59804	5.61521e-05	0.000995589	1.96741
MRPL24	0.859877	10.3731	8.5525	5.81179e-05	0.00102308	1.92928
NPR2	1.14273	5.88865	8.43489	6.35654e-05	0.00109169	1.82997
CORO2A	0.826723	6.83923	8.43007	6.3801e-05	0.00109193	1.82587
TMEM37	0.910803	5.92069	8.40749	6.49159e-05	0.00110716	1.80667
ANAPC13	1.45516	9.09642	8.37898	6.63558e-05	0.00112394	1.78235
SLC35F5	1.28564	9.32177	8.32678	6.90867e-05	0.00115786	1.73764
C1orf54	1.2378	8.76486	8.26074	7.2725e-05	0.0012046	1.68073
CDCA3	1.79717	7.96868	8.23093	7.44377e-05	0.0012271	1.65492
PITPNM1	0.920673	5.26501	8.19144	7.67775e-05	0.0012531	1.6206
PLP2	0.8256	10.7248	8.14967	7.9343e-05	0.00128223	1.58416
MTCH2	0.983963	10.4837	8.13546	8.02376e-05	0.00129156	1.57172
ABCA3	2.71501	6.90728	8.13221	8.04442e-05	0.00129156	1.56887
KIF20A	1.67367	7.97265	8.10651	8.20964e-05	0.00130956	1.54632
HSPB11	1.20619	9.79277	7.95102	9.29486e-05	0.00145546	1.40863
ZFP91	0.814333	9.8114	7.94948	9.30639e-05	0.00145546	1.40725
ITM2C	1.19572	8.99976	7.89804	9.70094e-05	0.00150365	1.3612
ASF1B	1.35545	6.25051	7.88873	9.77434e-05	0.00150867	1.35284
REEP6	1.54628	6.20756	7.88618	9.79457e-05	0.00150867	1.35054
SH3D19	2.28398	6.19592	7.85402	0.000100535	0.00153894	1.32159
DHRS13	1.16717	5.75013	7.82239	0.000103159	0.00156453	1.29301
FBXL3	0.920473	8.72327	7.80844	0.000104341	0.00156798	1.28038
SPOCK1	2.24837	7.87294	7.80227	0.000104868	0.00157111	1.27479
GAS1	1.55404	7.73037	7.78219	0.000106605	0.00159229	1.25656
ADPRHL2	0.88305	7.78573	7.77125	0.000107565	0.00159696	1.24662
NFIA	3.44545	8.42884	7.75044	0.000109419	0.00161058	1.22766
PSMC3	1.0456	9.7054	7.72807	0.000111452	0.00163309	1.20724
C18orf22	0.855287	7.18822	7.72521	0.000111715	0.00163309	1.20463
RPP25	0.8614	4.1775	7.72226	0.000111987	0.00163309	1.20193
HSBP1L1	1.73662	7.61929	7.70692	0.000113413	0.00164091	1.18789
KIAA0090	1.03523	7.6	7.699	0.000114157	0.00164364	1.18064
FBN1	2.90454	6.59731	7.69666	0.000114378	0.00164364	1.17849
CHST7	1.98464	5.63225	7.69088	0.000114927	0.00164672	1.17318
EMP3	1.69957	6.11263	7.67677	0.000116276	0.00166123	1.16023
RTN3	0.916677	9.39287	7.63073	0.000120808	0.00169636	1.11782
ZFP36L1	0.9323	7.60352	7.62739	0.000121144	0.00169636	1.11473
NUDT22	1.06101	6.70933	7.60613	0.00012331	0.0017218	1.09507
RAPH1	1.22931	7.69014	7.59037	0.000124944	0.00173969	1.08047
GPC1	1.34065	8.41154	7.56381	0.000127753	0.00177379	1.0558
APH1B	1.31411	5.10529	7.5582	0.000128355	0.00177715	1.05058
MTDH	0.874667	11.0612	7.54736	0.000129529	0.00178591	1.04048
CD320	1.10754	7.05047	7.54567	0.000129713	0.00178591	1.03891
PPT1	0.82701	10.2926	7.53509	0.000130871	0.00179683	1.02905
APOBEC3G	1.78304	8.74716	7.52789	0.000131666	0.00180273	1.02233
TADA1	1.20257	8.98423	7.48682	0.000136307	0.0018611	0.983894
VPS28	1.12309	8.35578	7.47946	0.000137157	0.00186357	0.976994
MYL9	1.36196	8.67899	7.47871	0.000137244	0.00186357	0.976291
CDK2AP2	0.942113	7.24558	7.47378	0.000137819	0.00186456	0.971659
CPNE1	0.690967	7.93012	7.4488	0.000140768	0.00189058	0.948168
C16orf53	1.21944	7.5495	7.41056	0.000145422	0.00192824	0.912082
DTYMK	1.41095	8.77175	7.40971	0.000145527	0.00192824	0.911281
CAMK2G	0.828947	6.42908	7.4097	0.000145528	0.00192824	0.911273
CTSK	2.99866	7.59596	7.37622	0.000149748	0.00197355	0.879556
NUDT3	0.696237	8.47413	7.34054	0.000154398	0.00202402	0.845624
TMEM109	1.15028	7.91249	7.33171	0.000155573	0.00202863	0.837213
POLA2	1.14273	6.74039	7.30214	0.000159584	0.00206658	0.808971
C9orf103	3.00502	5.84643	7.29922	0.000159987	0.00206658	0.806178
GLI3	1.70337	7.52999	7.29796	0.000160161	0.00206658	0.804968
RNF169	0.80441	7.36929	7.27729	0.000163045	0.00209831	0.785166
SOCS3	0.948507	4.26363	7.2587	0.00016569	0.00212127	0.767314
SIRPA	2.04396	8.61846	7.17782	0.000177773	0.00225255	0.689225
DPM3	0.892183	9.11656	7.16945	0.000179079	0.00225267	0.681104
KDELR3	0.818897	10.0029	7.16428	0.000179891	0.00225267	0.676085
CPNE2	0.82266	7.1606	7.15625	0.000181161	0.0022549	0.668281
ANK3	1.42836	8.50202	7.13378	0.000184767	0.00228823	0.646414
PLCB3	0.764433	4.78641	7.11928	0.000187138	0.00231179	0.632268
REEP5	0.859137	9.43843	7.10144	0.000190101	0.00234218	0.614838
RAB8B	0.665073	8.81091	7.09877	0.000190549	0.00234218	0.612229
PUF60	0.783853	10.0513	7.09225	0.000191648	0.00234233	0.605849
CDCA5	1.0983	8.99479	7.05153	0.000198674	0.00240016	0.565903
HIRIP3	1.19729	6.55011	7.0471	0.000199456	0.00240195	0.561548
KATNAL1	0.96937	7.11991	7.04355	0.000200085	0.00240195	0.558055
CYP2J2	1.21831	4.52942	7.03092	0.000202341	0.00242073	0.545616
PLEC	0.80498	7.86348	7.02179	0.00020399	0.00243455	0.53661
RHOBTB2	1.10333	6.66037	7.01549	0.000205137	0.00243868	0.53039
ETFB	1.09845	8.78516	7.01175	0.00020582	0.00243868	0.526703
WDR33	0.962573	8.36576	6.99637	0.000208662	0.00245726	0.511494
CDC42EP5	1.85677	5.37033	6.98931	0.000209979	0.00246199	0.504511
FZD5	0.76646	6.57432	6.98373	0.000211028	0.00246483	0.498986
RBL2	0.72043	8.10304	6.96098	0.000215365	0.00249473	0.476418
FDX1L	0.708213	6.64729	6.9597	0.000215613	0.00249473	0.475143
FAM195A	1.03647	8.03608	6.95648	0.000216235	0.00249607	0.471948
ADCY9	1.49886	6.61088	6.94921	0.000217648	0.00250499	0.464723
TMEM123	1.01031	8.86553	6.94729	0.000218024	0.00250499	0.462807
TMEM50B	0.77775	7.99642	6.92756	0.000221919	0.0025379	0.443167
LAPTM4B	0.6519	12.5223	6.9159	0.000224258	0.00255873	0.431533
PLOD2	1.31161	6.68535	6.88335	0.000230937	0.00262279	0.398981
PLOD3	0.806573	6.20004	6.8618	0.00023548	0.00266211	0.377375
TUBB6	0.697467	11.3811	6.84139	0.000239878	0.00270563	0.356849
ECHDC2	1.37567	8.09654	6.80858	0.000247141	0.0027507	0.32377
PHF19	2.37945	7.13298	6.80822	0.000247223	0.0027507	0.323402
GALNT14	0.756623	7.79066	6.80404	0.000248166	0.00275212	0.319179
CARHSP1	1.38086	8.3277	6.8027	0.000248467	0.00275212	0.317832
TGFBR3	1.02673	6.50352	6.73557	0.000264207	0.00286845	0.249713
FAM128B	0.653633	11.5462	6.73013	0.00026553	0.00286889	0.244173
TRPC1	2.39522	6.45064	6.7298	0.000265611	0.00286889	0.243838
ACTN4	0.848987	6.59301	6.72823	0.000265993	0.00286889	0.242241
CST3	0.89089	7.40035	6.72326	0.000267213	0.00287128	0.237169
RGS2	1.86488	11.478	6.72257	0.000267381	0.00287128	0.236473
ABHD3	1.20851	7.98651	6.70492	0.00027176	0.00290566	0.218454
CASK	1.95557	6.72391	6.67757	0.000278708	0.00295993	0.190461
BANF1	0.977907	7.60517	6.67552	0.000279239	0.00295993	0.188352
PMF1	0.8111	7.03988	6.65869	0.000283622	0.00299352	0.171082
PIGU	0.930723	7.56473	6.63196	0.000290744	0.0030556	0.143581
ARF6	1.17286	9.7587	6.62226	0.000293378	0.00307247	0.133581
REV1	0.99258	8.04069	6.62146	0.000293596	0.00307247	0.132759
RAB6B	1.26531	7.07146	6.61767	0.000294634	0.00307392	0.128847
C1orf9	0.925707	10.6426	6.61429	0.000295563	0.00307392	0.125356
DDRGK1	0.652667	8.11382	6.61119	0.000296415	0.00307392	0.122162
TMEM9B	0.676133	8.93389	6.60742	0.000297459	0.00307392	0.118266
JAZF1	1.3866	6.59556	6.60736	0.000297476	0.00307392	0.118201
GLA	0.964177	10.532	6.59492	0.000300948	0.00309904	0.105337
PLLP	2.10415	4.52323	6.59415	0.000301164	0.00309904	0.10454
PPP1R16A	0.787317	4.91283	6.58563	0.00030357	0.0031108	0.09572
GLB1L2	1.10349	8.28267	6.57323	0.000307109	0.00312756	0.0828685
FN3KRP	0.987107	8.73484	6.54255	0.000316065	0.00318759	0.0510013
RNF139	1.31481	8.91062	6.5423	0.00031614	0.00318759	0.0507383
C14orf166	0.860967	10.8254	6.52426	0.000321545	0.00323183	0.0319435
FCHSD2	0.704423	7.628	6.52081	0.000322593	0.00323183	0.0283376
TSPO	0.86263	9.86342	6.50396	0.000327754	0.00326887	0.0107405
FAM83H	1.11824	6.90737	6.50226	0.00032828	0.00326887	0.00896385
IGF2BP3	1.02871	5.66008	6.45991	0.000341689	0.0033819	-0.0354133
PPIB	0.693167	11.5759	6.44285	0.000347267	0.00342241	-0.0533594
CDK6	1.33565	10.4365	6.44103	0.000347865	0.00342241	-0.0552669
C11orf83	0.947117	8.28907	6.43407	0.000350176	0.00342444	-0.0626054
PCBD1	1.1836	8.85207	6.43387	0.00035024	0.00342444	-0.0628101
DENND3	1.27475	4.44271	6.43204	0.00035085	0.00342444	-0.0647388
COX6C	0.755267	12.6358	6.40035	0.000361604	0.00349684	-0.098197
ATP6V1C1	0.799157	9.34684	6.39974	0.000361815	0.00349684	-0.0988463
C2orf7	1.03109	6.77715	6.38077	0.000368433	0.00354496	-0.118932
MAP4K3	0.74836	8.62216	6.37938	0.000368921	0.00354496	-0.120401
IQGAP1	0.580193	8.86597	6.37584	0.000370176	0.00354618	-0.124164
C1orf115	0.812357	4.65603	6.37363	0.000370958	0.00354618	-0.126502
PGRMC2	0.78003	8.69706	6.36487	0.000374085	0.00356309	-0.135805
PPIC	0.98125	9.62162	6.34265	0.000382147	0.00362929	-0.159431
NINJ1	0.731513	6.84227	6.33521	0.000384889	0.0036413	-0.167356
PRKD1	0.72275	4.73248	6.32765	0.000387699	0.00366086	-0.175414
TM7SF3	0.638533	10.5886	6.32225	0.000389719	0.00366955	-0.181174
KAT2B	1.21648	6.10552	6.32121	0.000390109	0.00366955	-0.182281
SPATS2L	0.951113	8.02659	6.31654	0.000391869	0.00367909	-0.187268
LATS2	1.34231	6.3064	6.30865	0.000394862	0.00369312	-0.1957
GNAZ	1.00242	7.39783	6.29674	0.000399427	0.0037217	-0.208437
FADS3	0.8007	6.13615	6.28637	0.00040345	0.00375209	-0.219541
USP13	0.653297	8.66762	6.27838	0.000406579	0.00377407	-0.2281
ACACA	0.799283	9.00276	6.27613	0.000407466	0.00377519	-0.230513
TNNC1	3.57986	6.79051	6.26838	0.000410539	0.00379652	-0.238838
HTRA1	0.726	9.41424	6.26155	0.000413267	0.00380489	-0.246175
SPPL2A	0.930273	9.09922	6.26032	0.000413759	0.00380489	-0.247494
IGFBP2	2.17374	8.31246	6.25429	0.000416188	0.00382009	-0.253978
GOLGA1	0.644887	6.6083	6.25129	0.0004174	0.00382409	-0.257199
TRMT12	0.93307	7.56964	6.24481	0.000420039	0.00384113	-0.264182
KAT5	0.739213	6.86799	6.23913	0.000422364	0.00385448	-0.270296
P2RX4	0.758307	5.7327	6.22755	0.000427151	0.00387739	-0.282781
ALDH9A1	0.630407	9.62212	6.21124	0.000433994	0.0039294	-0.300386
CASP7	0.883797	8.8354	6.19181	0.000442309	0.00398823	-0.321409
SREBF1	0.847787	8.00372	6.19114	0.000442598	0.00398823	-0.322131
B3GNT1	1.01834	8.17479	6.1649	0.00045412	0.00406236	-0.350598
MAN2A2	0.619357	6.41953	6.13323	0.000468478	0.00415206	-0.385072
NDUFB9	0.628133	11.4782	6.13288	0.00046864	0.00415206	-0.385454
FGFR1	1.53641	7.44447	6.12984	0.000470044	0.00415206	-0.388767
TMEM160	0.683903	8.19911	6.10077	0.000483722	0.00423493	-0.420532
POLI	0.61482	5.65977	6.09746	0.000485308	0.00424128	-0.424156
FOXJ2	0.707883	7.89408	6.08292	0.000492346	0.00429517	-0.440098
AXL	0.970333	7.41328	6.07603	0.000495719	0.00431164	-0.447658
PLAU	0.664577	5.16308	6.07549	0.000495983	0.00431164	-0.448249
C19orf10	0.687923	8.38	6.06529	0.000501025	0.00433255	-0.459447
APOC1	1.44348	8.03021	6.05937	0.000503981	0.00435048	-0.46596
MRC2	1.20363	10.4667	6.0441	0.000511691	0.00440162	-0.482769
TMX2	0.559813	9.55233	6.02256	0.00052279	0.00446153	-0.506524
SIVA1	0.68012	9.64958	6.02181	0.000523182	0.00446153	-0.507355
COL5A1	0.769043	7.5466	6.0199	0.000524177	0.0044623	-0.509458
TICAM1	0.55415	7.0588	6.01453	0.000526997	0.00447086	-0.515397
ARHGEF10	1.41934	7.82374	6.01024	0.000529258	0.00448233	-0.520137
TM9SF1	0.555697	9.07462	6.00832	0.000530279	0.00448326	-0.522269
DHRS7B	0.69409	7.2298	6.00347	0.000532855	0.00449733	-0.527634
SERPINF1	2.09937	9.24789	5.99344	0.000538227	0.004524	-0.538738
BTBD10	0.690953	8.8734	5.96326	0.000554769	0.004644	-0.572243
Septin 9	0.989467	11.1518	5.96062	0.000556244	0.004644	-0.575183
NAGA	0.876437	7.14973	5.94782	0.00056345	0.00466764	-0.589428
EI24	0.556433	10.6464	5.94102	0.000567318	0.00468442	-0.596999
COQ6	0.564703	6.78665	5.93606	0.000570164	0.00469956	-0.602537
TRAM2	0.961107	8.59742	5.93374	0.000571496	0.00470268	-0.605121
TIMELESS	0.93089	8.09799	5.93105	0.000573048	0.00470683	-0.608121
BRP44	0.734783	9.02035	5.92956	0.00057391	0.00470683	-0.609785
MOBKL2A	0.652187	5.93147	5.91113	0.000584691	0.00478128	-0.630379
SMOC2	0.677257	3.95176	5.91073	0.000584928	0.00478128	-0.630828
SDHAF2	0.538143	8.96053	5.88431	0.000600792	0.00488664	-0.660437
CTSS	0.553363	4.43461	5.87676	0.000605408	0.00490851	-0.668906
MRPL54	0.71108	8.66031	5.82545	0.000637881	0.00514585	-0.726709
LRPAP1	0.531733	9.16871	5.82324	0.000639322	0.00514905	-0.729205
MYLK	1.06083	6.12813	5.82021	0.000641306	0.0051566	-0.732632
PHF11	0.922727	7.39311	5.79751	0.000656377	0.00526919	-0.758324
ALDH3A2	0.716027	7.38966	5.79127	0.000660594	0.00529442	-0.765407
FANCC	1.25393	7.76622	5.78436	0.000665293	0.0053148	-0.773247
HEXB	0.814467	11.394	5.77836	0.0006694	0.00533895	-0.780052
PICALM	0.780363	9.56235	5.7719	0.000673862	0.00536586	-0.7874
SCMH1	0.79538	5.87808	5.76951	0.000675518	0.00537037	-0.790114
CD97	1.21522	8.40574	5.75305	0.000687062	0.00543509	-0.808853
ARID5B	1.48911	10.731	5.75125	0.000688334	0.00543509	-0.810899
SGPP1	0.689637	9.06483	5.74579	0.000692221	0.00543693	-0.817125
PGCP	0.896513	6.67424	5.74524	0.000692617	0.00543693	-0.817757
PKD2	1.05939	8.31523	5.74198	0.000694947	0.00543693	-0.821471
KAZ	0.735057	6.00617	5.73412	0.000700609	0.00546408	-0.830442
TOB1	0.622033	10.8334	5.73103	0.000702846	0.00547287	-0.833968
PDXDC1	0.696933	8.24465	5.71138	0.000717277	0.0055589	-0.856439
TTYH2	0.906677	7.76222	5.7094	0.00071875	0.00556157	-0.858708
CXCR7	0.93207	4.5207	5.70554	0.000721634	0.0055664	-0.863134
NENF	0.525023	9.44064	5.70159	0.00072459	0.00557008	-0.867654
AGPAT2	0.562857	7.27604	5.70049	0.000725421	0.00557008	-0.86892
RHOD	0.82154	6.95163	5.70038	0.000725501	0.00557008	-0.869042
PLCE1	0.908533	4.72687	5.6966	0.000728354	0.00558329	-0.873382
COQ2	0.80626	8.24953	5.6648	0.000752825	0.00574408	-0.909911
PSMG3	0.5987	7.59443	5.66065	0.000756087	0.00575285	-0.914689
POLD2	0.54587	9.8567	5.65884	0.000757519	0.00575285	-0.916782
TOR3A	0.769443	9.3353	5.65594	0.000759811	0.00575285	-0.92012
ACAA1	0.677853	7.97538	5.64125	0.000771541	0.00580599	-0.937053
IMPAD1	1.02328	8.60367	5.6378	0.000774333	0.00581064	-0.941045
CHPT1	0.675783	8.59862	5.63141	0.000779516	0.00582945	-0.948417
OTUD4	0.967947	8.54345	5.63037	0.000780371	0.00582945	-0.949629
TACC1	1.02843	8.07238	5.60472	0.000801617	0.00596853	-0.979312
KHNYN	0.822543	7.73319	5.60115	0.000804626	0.00596861	-0.983452
HTRA3	1.03839	4.83044	5.58753	0.000816212	0.00603165	-0.999249
CTSA	1.06173	8.0231	5.57475	0.000827264	0.00610417	-1.01411
C22orf13	0.57208	7.42483	5.56799	0.000833176	0.0061386	-1.02198
NDUFV1	0.696437	8.81011	5.56449	0.000836253	0.00615208	-1.02605
COL1A1	1.44194	5.93659	5.56125	0.000839114	0.00616392	-1.02982
TOM1L2	0.901983	8.13443	5.55064	0.000848562	0.00620948	-1.04219
TP53I13	0.630313	5.98465	5.55004	0.000849095	0.00620948	-1.04288
ARHGEF11	0.636173	5.3605	5.53625	0.000861563	0.00627274	-1.05899
LSS	0.889053	5.62872	5.53361	0.000863974	0.00628102	-1.06207
SELT	0.908393	9.88947	5.53114	0.000866239	0.00628821	-1.06496
ATP5H	0.6059	11.1424	5.52791	0.000869203	0.00629321	-1.06874
SLC29A1	0.849663	6.44494	5.52761	0.000869482	0.00629321	-1.06909
ETS1	1.90769	7.91179	5.52531	0.000871597	0.00629889	-1.07178
C14orf80	0.740657	5.64652	5.52308	0.00087366	0.00629889	-1.07439
FBXO3	0.745497	8.08928	5.5226	0.000874101	0.00629889	-1.07494
ATPAF2	0.685943	6.95754	5.5127	0.000883325	0.00635126	-1.08654
CUX1	0.848183	7.86904	5.51204	0.000883945	0.00635126	-1.08731
CD276	0.574563	8.3239	5.50437	0.000891171	0.00638457	-1.0963
COX8A	0.5719	11.757	5.49965	0.000895647	0.00638828	-1.10184
Septin 5	0.618157	4.94632	5.49554	0.000899569	0.00638828	-1.10666
PIGT	0.698427	8.57849	5.49465	0.000900419	0.00638828	-1.10771
ACACB	0.770273	5.07342	5.49429	0.000900762	0.00638828	-1.10813
PAFAH1B3	0.532987	8.74533	5.49131	0.000903628	0.0063994	-1.11163
PSMB8	2.43086	8.09969	5.48313	0.000911529	0.00644609	-1.12125
DCLK2	0.69344	3.76693	5.47492	0.000919526	0.00648404	-1.13089
CBX6	1.08509	8.44473	5.46835	0.000925995	0.00651103	-1.13863
PPAP2C	0.705613	4.83553	5.46125	0.000933035	0.00654151	-1.147
STBD1	0.563597	4.5684	5.46069	0.000933592	0.00654151	-1.14766
CD81	0.57193	10.312	5.45997	0.000934312	0.00654151	-1.14851
TMEM229B	0.609227	4.91664	5.45673	0.000937544	0.00655424	-1.15232
CTR9	0.53024	9.88558	5.45389	0.000940401	0.00655424	-1.15568
SLC16A2	0.733147	5.92895	5.45107	0.000943232	0.00655506	-1.159
GADD45GIP1	0.89224	8.43153	5.44869	0.00094564	0.00655564	-1.16181
REEP1	1.40313	5.80609	5.44621	0.000948147	0.00655848	-1.16473
DRAP1	0.604233	7.11888	5.44435	0.000950041	0.00655848	-1.16694
LOXL2	1.37144	6.96789	5.4427	0.000951712	0.00656082	-1.16888
IFI35	0.789007	7.32858	5.44039	0.000954066	0.00656787	-1.1716
TCEAL1	0.627623	9.79655	5.42403	0.000970934	0.00667466	-1.19095
TRAM1	0.6602	11.0522	5.41645	0.00097887	0.0067105	-1.19994
FAM173B	0.639717	7.69178	5.40929	0.000986423	0.00675289	-1.20842
ICMT	0.58526	7.57154	5.39793	0.000998535	0.00681214	-1.22189
IL17RB	1.17518	5.74409	5.39729	0.000999225	0.00681214	-1.22265
SIK3	0.60365	6.94236	5.396	0.00100061	0.00681218	-1.22418
CHMP4A	0.757647	9.46821	5.3907	0.00100634	0.00683227	-1.23048
C1orf212	0.538547	8.70913	5.3882	0.00100905	0.00684129	-1.23345
SIGMAR1	0.66016	8.76279	5.36912	0.00103003	0.00696436	-1.25616
YWHAH	0.659843	9.65745	5.33796	0.00106534	0.00714427	-1.29335
NRP2	1.30126	5.87951	5.3299	0.00107468	0.00718741	-1.30298
ANXA6	0.826397	7.00218	5.3267	0.00107842	0.00719624	-1.30682
CA11	1.56536	7.63785	5.32627	0.00107893	0.00719624	-1.30733
NFU1	0.616157	9.03257	5.29641	0.00111453	0.00739368	-1.34314
SLC39A11	0.852917	7.18497	5.29346	0.00111811	0.00739752	-1.34668
LYSMD2	0.89631	7.03938	5.28434	0.00112928	0.00746144	-1.35764
KEAP1	0.881677	7.64077	5.28277	0.00113122	0.00746424	-1.35953
QTRT1	0.888953	6.78604	5.27393	0.00114219	0.00751355	-1.37018
NDUFS7	0.655537	8.91485	5.27307	0.00114327	0.00751355	-1.37122
TK1	2.00761	8.54178	5.25133	0.00117077	0.00765582	-1.39743
SRD5A3	0.668443	8.95441	5.25105	0.00117113	0.00765582	-1.39777
SCRIB	0.619627	10.228	5.24391	0.00118033	0.00770577	-1.4064
RPS6KB1	0.543413	9.39256	5.24203	0.00118276	0.00771139	-1.40866
CTDSP1	0.801323	7.29919	5.23212	0.00119569	0.00778543	-1.42065
USE1	0.590923	6.98017	5.22328	0.00120736	0.00783039	-1.43136
COMMD9	0.531973	8.51973	5.21341	0.00122054	0.00787852	-1.44333
C13orf15	1.13649	4.41049	5.21293	0.00122118	0.00787852	-1.4439
LRRC14	0.61677	6.79342	5.20274	0.00123496	0.00793843	-1.45627
NQO1	0.860933	11.1052	5.20253	0.00123525	0.00793843	-1.45653
LMNA	0.81864	8.06489	5.18241	0.00126297	0.00808465	-1.48099
CEP55	1.55182	9.2691	5.17888	0.0012679	0.0081057	-1.48529
FNDC5	0.967123	7.34248	5.16892	0.00128194	0.00816824	-1.49742
C16orf62	0.801257	7.61332	5.16593	0.00128619	0.00817186	-1.50106
MLPH	2.95445	8.57079	5.16417	0.0012887	0.00817462	-1.50321
PER3	1.22232	6.12613	5.1624	0.00129123	0.00817462	-1.50538
FKBP2	0.651393	9.72229	5.15764	0.00129805	0.00820267	-1.51118
HHEX	1.18433	5.59594	5.13998	0.00132374	0.0083436	-1.53277
TRIM47	0.880883	6.31724	5.12483	0.0013462	0.00846153	-1.55131
UBE2L6	1.17114	8.97693	5.1239	0.0013476	0.00846153	-1.55245
PHC3	1.2961	8.10794	5.1137	0.00136298	0.00853639	-1.56495
SNX13	1.05136	8.47071	5.11073	0.0013675	0.00854297	-1.56859
SUCLG2	0.929647	7.88101	5.08714	0.00140398	0.0087047	-1.59759
KIAA0196	0.509107	8.70036	5.08384	0.00140916	0.00872584	-1.60165
R3HCC1	0.597577	7.72484	5.08008	0.00141511	0.00874174	-1.60628
GRAMD4	0.538333	7.05079	5.07885	0.00141705	0.00874174	-1.60779
BAI2	0.535063	4.96006	5.07285	0.00142661	0.00877871	-1.61519
LAMC1	0.794167	10.6373	5.06585	0.00143784	0.00880514	-1.62383
POLR2K	0.587033	10.582	5.06572	0.00143805	0.00880514	-1.62399
EXT2	0.759197	8.56419	5.05502	0.0014554	0.00885876	-1.63719
ARAP1	0.49495	6.4279	5.05478	0.00145579	0.00885876	-1.63749
NAIF1	0.51037	5.86404	5.05171	0.00146082	0.00887841	-1.64129
OTUB1	0.540377	7.36836	5.04708	0.00146843	0.00891363	-1.647
FAM125A	0.547243	4.6201	5.04114	0.00147827	0.00896234	-1.65436
DSN1	0.654533	9.01692	5.03053	0.00149601	0.00905713	-1.66749
EXOC5	0.869337	8.85551	5.0296	0.00149758	0.00905713	-1.66864
CAMK1	0.571103	4.88029	5.0247	0.00150586	0.00908491	-1.67471
MYL6	0.560367	11.6458	5.02341	0.00150805	0.009087	-1.67631
MCF2L	0.69739	6.62197	5.01922	0.00151518	0.00911882	-1.6815
FAH	0.908647	7.68047	5.01701	0.00151896	0.00912172	-1.68424
CRAT	0.628227	9.01155	5.01678	0.00151936	0.00912172	-1.68454
EPB41L1	0.57068	6.3542	5.0149	0.00152258	0.0091299	-1.68686
BACE2	0.596913	5.47151	5.00811	0.00153429	0.00918895	-1.6953
RBM9	0.70672	9.31964	4.9913	0.00156369	0.00931976	-1.71619
TMEM126A	0.657583	9.04396	4.98775	0.00156999	0.00934601	-1.72061
TM2D2	0.7818	8.39785	4.98452	0.00157574	0.0093689	-1.72463
STEAP3	1.11833	6.72766	4.97219	0.0015979	0.00946151	-1.73999
TAP2	0.50877	8.75315	4.97159	0.00159899	0.00946151	-1.74075
TSPAN4	0.826317	7.25905	4.96614	0.0016089	0.00949673	-1.74754
MRPL16	0.661007	10.246	4.96519	0.00161064	0.00949673	-1.74873
PRRX1	1.74677	5.49508	4.95231	0.00163436	0.00961377	-1.76481
ARSD	0.56071	7.53269	4.95225	0.00163448	0.00961377	-1.76489
LOC81691	0.782807	4.55117	4.93475	0.00166733	0.00976379	-1.78678
ACADM	0.646853	8.63503	4.93445	0.00166791	0.00976379	-1.78716
NDUFB11	0.487033	11.1678	4.92684	0.00168243	0.00981889	-1.79669
TYMS	0.955633	11.669	4.92535	0.00168529	0.00981889	-1.79856
SLC17A7	0.563923	6.03326	4.91429	0.0017067	0.00993188	-1.81244
PRKCB	1.17897	6.51277	4.91156	0.00171202	0.00995109	-1.81586
GGH	0.695567	10.759	4.90241	0.00173001	0.010032	-1.82736
HIBADH	0.656567	9.22951	4.90015	0.00173449	0.0100344	-1.8302
CTDSPL	0.985063	7.00281	4.89356	0.00174762	0.0100985	-1.83849
RIC8A	0.683353	6.75174	4.88467	0.00176551	0.0101899	-1.84969
C5orf53	0.80153	4.66416	4.87522	0.00178474	0.0102769	-1.8616
MRPL23	0.742183	9.99047	4.85739	0.00182165	0.0104649	-1.8841
HMBS	0.728613	8.44333	4.85325	0.00183036	0.0104905	-1.88933
CASP3	0.578297	9.35741	4.84984	0.00183754	0.0105194	-1.89364
ST3GAL4	0.70122	6.29668	4.8487	0.00183995	0.010521	-1.89508
SLC40A1	1.22078	6.93106	4.81922	0.00190358	0.0108096	-1.93244
FNDC3B	0.63397	8.90347	4.81822	0.00190578	0.0108097	-1.9337
MT3	2.1676	6.29405	4.81396	0.00191519	0.0108404	-1.93911
GCHFR	1.56719	7.25372	4.81377	0.0019156	0.0108404	-1.93935
HTATIP2	1.04319	8.2843	4.81085	0.00192209	0.0108522	-1.94306
FLNC	0.717417	8.01433	4.80947	0.00192515	0.010857	-1.94481
WDR18	0.495877	6.31299	4.80706	0.00193052	0.0108707	-1.94787
ENSA	1.4325	10.4202	4.80641	0.00193197	0.0108707	-1.9487
AK1	0.646397	7.49749	4.80318	0.0019392	0.0108989	-1.9528
MAGT1	0.452243	9.73249	4.77894	0.00199446	0.0111586	-1.98366
SP1	0.679723	8.2144	4.77312	0.00200799	0.0111962	-1.99108
GRHPR	0.485223	9.66418	4.7608	0.00203696	0.011332	-2.00681
MRPL4	0.531583	7.49847	4.75306	0.00205539	0.0113892	-2.0167
NGEF	1.109	7.79014	4.74611	0.00207211	0.0114244	-2.02559
RAB14	0.605813	8.23393	4.74589	0.00207265	0.0114244	-2.02588
COCH	2.75923	6.94329	4.74132	0.00208372	0.0114373	-2.03173
TCTA	0.493517	6.20852	4.71861	0.00213973	0.0116797	-2.06084
PRDX4	0.493733	11.5565	4.70779	0.002167	0.0117807	-2.07473
NR1H3	0.43144	4.37995	4.70177	0.00218233	0.0118212	-2.08247
SCARF2	0.50835	4.52252	4.67714	0.00224634	0.0120612	-2.11418
HOMER2	0.603107	5.31096	4.67113	0.00226227	0.0121335	-2.12193
EXOSC10	0.585153	7.13543	4.67013	0.00226494	0.0121346	-2.12323
TARDBP	0.49273	9.43811	4.66532	0.00227781	0.0121771	-2.12944
PKN3	0.749887	5.89835	4.65656	0.00230143	0.0122901	-2.14076
GFM1	0.76613	7.96624	4.65508	0.00230542	0.0122981	-2.14266
SOLH	0.472337	6.97708	4.65218	0.00231332	0.0123136	-2.14641
SEMA4B	0.63293	7.20794	4.65103	0.00231648	0.0123171	-2.1479
TREX1	0.77759	6.10576	4.64592	0.00233047	0.0123781	-2.15451
CCDC117	0.646357	8.50628	4.6444	0.00233467	0.0123871	-2.15648
PPIE	0.615613	8.07241	4.6406	0.00234516	0.0124107	-2.1614
MADD	0.575757	6.65965	4.6395	0.00234821	0.0124107	-2.16282
LPCAT4	0.46854	4.95319	4.63914	0.0023492	0.0124107	-2.16328
ZDHHC2	1.21176	9.51235	4.63674	0.00235588	0.0124194	-2.1664
TAGLN2	0.881293	10.1016	4.62002	0.00240292	0.0126403	-2.18807
AZI2	0.592437	9.58284	4.6079	0.00243767	0.0127822	-2.20381
POLR2L	0.722133	10.9617	4.60592	0.00244341	0.0127987	-2.20639
GLIS2	1.08564	7.8515	4.60206	0.00245462	0.0128302	-2.21141
NSFL1C	0.493073	7.91407	4.5997	0.00246152	0.01285	-2.21448
PHLDA1	2.23505	10.3696	4.59445	0.00247689	0.0128782	-2.2213
RAMP1	0.52718	5.79256	4.58918	0.00249245	0.0129236	-2.22817
C10orf116	0.483663	4.50118	4.58876	0.00249369	0.0129236	-2.22871
PAQR4	0.677027	7.32831	4.58863	0.00249407	0.0129236	-2.22888
SLC9A6	0.490817	9.23646	4.58795	0.00249611	0.0129236	-2.22977
RNF138	0.828153	9.96056	4.58668	0.00249987	0.0129295	-2.23142
TMEM168	0.585773	9.06631	4.58371	0.00250871	0.0129617	-2.23529
SP3	0.575883	9.57334	4.5663	0.00256125	0.0131615	-2.258
TGM2	2.88331	7.31013	4.56559	0.00256341	0.0131615	-2.25892
MYLIP	0.72153	6.21788	4.56407	0.00256807	0.0131717	-2.26091
UBL4A	0.628717	7.7587	4.55182	0.00260587	0.013324	-2.27692
SDF4	0.606663	8.42512	4.54973	0.00261237	0.0133369	-2.27965
RPA2	0.821837	9.74308	4.54802	0.00261772	0.0133369	-2.28189
MAD2L1	0.7718	11.2564	4.54743	0.00261957	0.0133369	-2.28266
STIM1	0.501	6.06312	4.54552	0.00262556	0.0133416	-2.28517
VPS54	0.458523	7.28488	4.54186	0.00263706	0.0133863	-2.28995
NAGK	0.766547	7.33148	4.53993	0.00264316	0.0134034	-2.29248
THRA	0.878507	8.06628	4.53331	0.00266417	0.0134546	-2.30115
ACN9	0.6238	10.6226	4.52899	0.00267798	0.0135105	-2.30681
TTC38	0.459807	7.28838	4.52359	0.00269535	0.0135842	-2.31389
BLOC1S1	0.75527	6.3886	4.5208	0.00270436	0.0136038	-2.31755
CCNA2	1.18444	9.71294	4.51879	0.0027109	0.0136208	-2.32019
UBR7	0.62907	6.4109	4.51282	0.00273036	0.0136768	-2.32802
PCYOX1	0.472653	9.60592	4.50576	0.0027536	0.0137652	-2.3373
NDUFC1	0.5135	10.4119	4.49425	0.00279193	0.0139303	-2.35243
ZW10	0.617693	8.75928	4.48514	0.0028227	0.0140536	-2.36443
LY6E	0.770267	5.59723	4.48276	0.00283082	0.0140798	-2.36757
CAPZB	0.56738	8.01687	4.47684	0.00285105	0.0141376	-2.37537
DERA	0.54006	9.7964	4.4676	0.00288299	0.0142662	-2.38756
TUBGCP3	0.71207	9.22114	4.45985	0.00291008	0.0143725	-2.39779
C7orf29	1.00722	5.62131	4.45749	0.00291839	0.0143991	-2.40091
POLD1	0.603643	6.62921	4.45046	0.00294331	0.0144619	-2.41021
EXO1	0.682823	7.45892	4.44963	0.00294626	0.0144619	-2.41131
TACO1	0.612297	8.31873	4.44813	0.00295159	0.0144619	-2.41328
IMP4	0.53965	9.77321	4.44811	0.00295165	0.0144619	-2.41331
NDUFC2	0.421467	10.781	4.44692	0.00295591	0.0144684	-2.41489
PRDX5	0.644903	10.3809	4.44552	0.00296091	0.0144785	-2.41673
CXCL12	2.13038	5.30969	4.44372	0.00296738	0.0144957	-2.41912
AACS	0.477233	4.79068	4.44176	0.00297441	0.0145157	-2.42171
RBM15B	0.548307	7.00321	4.43416	0.00300191	0.0146354	-2.43177
WDYHV1	0.5552	9.11276	4.43193	0.00301003	0.0146605	-2.43473
TOE1	0.77841	8.25231	4.42784	0.00302498	0.0147043	-2.44015
BMPR1A	0.60994	8.93041	4.41737	0.00306366	0.0148192	-2.45404
VPS11	0.753487	7.01945	4.41472	0.00307354	0.0148524	-2.45756
LSM14B	0.534007	9.48602	4.41364	0.00307755	0.0148572	-2.45899
PDE6D	0.482087	8.47168	4.40053	0.00312698	0.0150568	-2.47641
TMED9	0.495383	10.0194	4.39978	0.00312984	0.0150568	-2.47741
THAP11	0.542913	7.89629	4.39865	0.00313415	0.0150568	-2.47891
RAD17	0.546717	8.43681	4.38884	0.00317178	0.0152227	-2.49196
KIF4A	0.830897	7.51783	4.3851	0.00318628	0.0152774	-2.49694
TRAPPC5	0.484467	10.4173	4.38365	0.0031919	0.0152895	-2.49887
DPAGT1	0.477933	7.86307	4.37995	0.00320633	0.0153288	-2.5038
CCDC12	0.52822	8.92619	4.37709	0.00321752	0.0153674	-2.5076
TPST2	0.65231	9.93808	4.37519	0.003225	0.0153882	-2.51014
BACE1	0.984937	7.92248	4.37293	0.00323389	0.0154008	-2.51315
ROMO1	0.398267	10.9716	4.37	0.00324549	0.0154411	-2.51706
STK38	0.438547	8.8225	4.3526	0.00331524	0.0156813	-2.5403
MIPEP	0.65399	10.5317	4.35195	0.00331786	0.0156813	-2.54116
MSN	1.54375	8.90265	4.34703	0.0033379	0.015744	-2.54774
EIF4E2	0.43909	9.81003	4.33739	0.00337757	0.0159159	-2.56064
SLC25A20	0.731423	5.95896	4.32913	0.00341194	0.0160472	-2.5717
SYNE2	0.511347	7.87704	4.32578	0.00342598	0.0160979	-2.57619
TMCO4	0.598457	5.51751	4.32229	0.0034407	0.0161346	-2.58087
COL6A1	0.6236	7.51089	4.30877	0.00349834	0.0163599	-2.59901
DLST	0.388373	8.88255	4.29921	0.00353974	0.0165017	-2.61185
CKAP5	0.3988	8.76649	4.29868	0.00354205	0.0165017	-2.61256
2020-03-09	0.713983	5.21895	4.29284	0.00356761	0.0165581	-2.62041
TMED10	0.397637	9.54901	4.28657	0.00359529	0.0166297	-2.62885
TPRA1	0.48305	4.40639	4.28552	0.00359994	0.0166297	-2.63026
NDUFS6	0.532967	11.0262	4.28437	0.00360506	0.0166297	-2.63181
SQRDL	0.61397	4.70916	4.28434	0.0036052	0.0166297	-2.63185
PCP4	1.80082	4.33201	4.28402	0.00360665	0.0166297	-2.63229
AMFR	0.47097	7.42257	4.28168	0.00361707	0.0166508	-2.63544
SYNPO2	0.396943	3.22074	4.28148	0.00361797	0.0166508	-2.63571
PDLIM2	0.512013	8.20523	4.27994	0.00362483	0.0166668	-2.63778
NR1D2	1.25076	8.76945	4.27351	0.0036537	0.0167839	-2.64643
GOLPH3L	0.905357	8.85196	4.27055	0.00366711	0.0168298	-2.65043
IRF3	0.389793	5.34126	4.26681	0.00368409	0.016892	-2.65547
DONSON	0.679887	9.12082	4.26415	0.00369622	0.0169318	-2.65906
SMPD1	1.06174	6.49414	4.26195	0.0037063	0.0169623	-2.66203
SDHAF1	0.41785	7.01652	4.25723	0.00372802	0.0170181	-2.66841
REPIN1	0.597713	7.92477	4.25068	0.00375836	0.0171052	-2.67725
LAMA5	0.815877	6.12971	4.24977	0.00376259	0.0171087	-2.67847
SGSH	0.57975	6.27633	4.24835	0.00376924	0.0171231	-2.6804
NTHL1	0.638283	7.84094	4.24374	0.00379081	0.0171999	-2.68662
EFNA1	0.499147	5.99524	4.22597	0.00387535	0.0174923	-2.71068
ATPAF1	0.74709	8.78491	4.20407	0.00398235	0.0178933	-2.74037
C11orf90	0.612917	5.8949	4.19918	0.00400671	0.0179864	-2.74702
PRNP	0.638267	10.7199	4.19732	0.00401599	0.0179974	-2.74954
POLG	0.886927	7.33464	4.19723	0.00401645	0.0179974	-2.74967
PTDSS2	0.482023	7.03756	4.1955	0.00402509	0.0180197	-2.75201
HLTF	0.739597	9.11168	4.19362	0.00403454	0.0180456	-2.75456
PHLDA3	0.575827	7.66508	4.18068	0.00410026	0.0182947	-2.77217
MPZL2	0.531143	3.38231	4.17976	0.00410495	0.0182947	-2.77342
SNRNP25	0.914857	9.00189	4.1753	0.00412788	0.0183466	-2.77948
CROT	0.63507	8.29266	4.17354	0.00413701	0.0183705	-2.78189
TMED1	0.74377	7.86057	4.1685	0.00416317	0.0184683	-2.78876
LGALS8	0.57075	9.76069	4.16437	0.0041847	0.0185156	-2.79438
IGFBP6	1.72106	5.62835	4.16147	0.00419994	0.0185664	-2.79834
DULLARD	0.427907	8.97151	4.14868	0.00426778	0.0187896	-2.81579
GCLM	0.969807	8.96761	4.12924	0.00437319	0.0192116	-2.84236
NRGN	0.928477	4.95439	4.12821	0.00437886	0.0192194	-2.84377
KIF23	0.751203	9.65929	4.12093	0.00441915	0.0193618	-2.85374
ERAP2	0.689107	8.68418	4.11719	0.00444	0.0194015	-2.85886
QPCT	2.37099	10.6613	4.11417	0.0044569	0.0194242	-2.863
MMP15	0.43381	4.82662	4.11378	0.00445909	0.0194242	-2.86353
ATP5G1	0.972567	10.3961	4.11344	0.00446099	0.0194242	-2.864
ACBD5	0.63505	9.39021	4.10943	0.00448357	0.0195053	-2.86949
SCO2	0.553903	8.3735	4.10652	0.00450006	0.0195598	-2.87349
MRPS27	0.620047	8.40476	4.10533	0.0045068	0.0195718	-2.87511
GUSB	0.58423	9.18398	4.10093	0.00453186	0.0196616	-2.88115
ATP5L	0.509563	9.64632	4.09946	0.00454027	0.0196616	-2.88317
NPTXR	0.49036	5.86353	4.09886	0.00454374	0.0196616	-2.884
SUV39H1	0.661937	7.40065	4.09822	0.00454741	0.0196616	-2.88488
PQLC3	0.71669	8.47619	4.09358	0.00457409	0.0197596	-2.89124
IFNAR1	0.464507	7.67071	4.08617	0.00461707	0.0199278	-2.90142
DERL2	0.453163	9.6873	4.07798	0.00466513	0.0200853	-2.91268
NAGLU	0.67091	6.35762	4.07526	0.00468119	0.020134	-2.91642
TESC	1.86877	6.38193	4.07184	0.00470148	0.0202037	-2.92112
CCDC124	0.50022	5.87993	4.06743	0.00472782	0.0202745	-2.9272
Septin 4	1.07417	4.56107	4.06523	0.00474098	0.0203026	-2.93022
COPS7A	0.593443	8.97192	4.06238	0.00475812	0.0203583	-2.93415
PRKCH	0.706197	5.44822	4.06068	0.0047684	0.0203846	-2.93649
SLC26A11	0.663513	7.6283	4.05295	0.00481537	0.0205676	-2.94715
SLC26A6	0.571763	6.24034	4.04962	0.00483573	0.0206188	-2.95174
TYSND1	0.41692	6.11442	4.04328	0.00487484	0.0207013	-2.9605
MRVI1	0.588903	4.37533	4.04308	0.00487608	0.0207013	-2.96077
ASL	0.49025	7.4275	4.042	0.00488277	0.0207119	-2.96226
NUCB2	0.754487	9.74809	4.03237	0.00494288	0.0209019	-2.97556
SIAE	1.00051	9.07431	4.0321	0.00494453	0.0209019	-2.97592
KDELR2	0.395433	11.0012	4.01574	0.00504859	0.0212595	-2.99856
ARPC5	0.431467	11.5844	4.01541	0.0050507	0.0212595	-2.99901
SLC27A2	2.67319	6.48756	4.01291	0.00506684	0.0213093	-3.00248
PITX1	0.703093	6.31513	4.01151	0.00507585	0.0213289	-3.00441
CCDC22	0.402473	6.53545	4.01051	0.00508232	0.021338	-3.00579
JTB	0.373607	10.1774	4.00906	0.00509173	0.0213593	-3.0078
PATL1	0.493833	8.23174	4.00834	0.00509643	0.0213608	-3.0088
NAV2	2.38651	7.54289	3.99535	0.00518161	0.0216076	-3.02681
CFI	0.75827	3.96342	3.99247	0.00520067	0.0216504	-3.0308
CIC	0.6608	7.03311	3.96338	0.00539789	0.022377	-3.07121
UBE2Q2	0.850653	8.54357	3.94876	0.00550009	0.0227433	-3.09157
PPP1R12B	0.731577	6.70213	3.94741	0.00550966	0.0227637	-3.09345
TAF4	0.566267	8.28314	3.92967	0.00563672	0.0231915	-3.11819
MRPL15	0.480167	10.5815	3.92794	0.00564929	0.0232238	-3.1206
MPDU1	0.86909	7.17061	3.9203	0.00570515	0.0233755	-3.13128
TSTA3	0.530083	7.83544	3.91755	0.00572543	0.0234138	-3.13512
CAMTA1	0.732777	3.84577	3.9173	0.00572726	0.0234138	-3.13547
CDT1	0.93104	7.86665	3.91709	0.00572876	0.0234138	-3.13576
C1orf122	0.383533	9.82517	3.91026	0.00577946	0.0235819	-3.14531
NDUFA6	0.440633	11.5758	3.90894	0.00578929	0.0236025	-3.14715
WTIP	0.561807	6.8506	3.90764	0.00579901	0.0236226	-3.14897
NDUFB7	0.60617	9.94431	3.90482	0.00582017	0.0236892	-3.15292
AIMP2	0.411333	10.6561	3.89993	0.00585704	0.0238	-3.15977
SHANK3	0.746203	8.95104	3.89821	0.00587009	0.0238333	-3.16218
UBE2Z	0.450277	9.53161	3.89643	0.00588359	0.0238489	-3.16467
MGMT	0.475883	8.65585	3.89571	0.00588906	0.0238514	-3.16568
FAM174B	0.6265	4.40609	3.89158	0.00592059	0.0239398	-3.17146
MTHFD1	0.83895	9.16132	3.88061	0.00600516	0.0242221	-3.18684
GNA13	0.442047	9.56358	3.87765	0.00602819	0.0242951	-3.19098
TMEM186	0.5305	7.28174	3.86379	0.00613744	0.0246749	-3.21044
UNG	0.741373	8.34178	3.86187	0.00615271	0.024696	-3.21314
TTLL12	0.842497	7.67694	3.85686	0.00619289	0.0248371	-3.22019
TCN2	1.33356	6.01834	3.85499	0.0062079	0.024877	-3.22281
C5orf15	0.40103	9.90159	3.83361	0.00638284	0.0255158	-3.2529
SRPRB	0.415687	10.0001	3.83087	0.0064056	0.025586	-3.25676
FSTL3	0.487817	5.73456	3.82694	0.00643848	0.0256869	-3.2623
RAB11FIP5	0.39706	6.69961	3.81956	0.00650065	0.0258401	-3.2727
MPPED2	1.97668	4.84649	3.81011	0.00658129	0.0260975	-3.28604
UBE2D4	0.500963	6.94475	3.80576	0.00661878	0.026204	-3.29219
EMP1	0.385933	12.1912	3.80358	0.0066376	0.0262527	-3.29526
SPAG5	0.713027	7.87292	3.79888	0.00667847	0.0263768	-3.3019
CLPB	0.766113	6.16704	3.78839	0.00677074	0.0266557	-3.31674
PNMA1	1.00686	9.59825	3.78436	0.00680651	0.0267752	-3.32244
B4GALT2	0.6256	6.64687	3.78372	0.00681221	0.0267762	-3.32335
HIGD2A	0.432653	9.39488	3.78223	0.00682546	0.0268069	-3.32545
NIPA1	0.691703	7.13866	3.78147	0.00683231	0.0268125	-3.32653
NUDT9	0.46198	9.23073	3.77959	0.00684909	0.0268569	-3.32919
HADH	0.446057	9.65535	3.77798	0.00686359	0.0268924	-3.33147
METTL13	0.51246	9.26712	3.77657	0.00687629	0.0269207	-3.33347
TGFB1	0.52947	4.99664	3.76804	0.00695357	0.0272017	-3.34556
DHFR	0.557787	10.0652	3.76236	0.00700554	0.0273833	-3.35361
NFKB1	0.488487	8.51725	3.75784	0.00704724	0.0274829	-3.36002
TIMP2	0.52274	10.0885	3.7557	0.00706704	0.0275363	-3.36305
CLPTM1	0.59197	6.5044	3.75264	0.00709554	0.0276255	-3.3674
MTX1	0.40124	8.42731	3.75155	0.00710569	0.0276432	-3.36895
RBBP7	0.802257	10.3821	3.74976	0.00712242	0.0276864	-3.37149
CD99L2	0.46102	10.3463	3.74667	0.00715138	0.027774	-3.37587
UGP2	0.541	10.4763	3.74616	0.00715621	0.027774	-3.3766
AVPI1	0.493253	5.91548	3.74185	0.00719687	0.0278879	-3.38273
ELP4	0.45554	7.74053	3.74074	0.0072073	0.0279064	-3.38429
RAD21	0.450627	10.3455	3.73669	0.00724587	0.0280337	-3.39006
SFRS13A	0.46836	9.75639	3.72373	0.00737053	0.0284045	-3.40848
S100A4	1.18143	11.9636	3.72155	0.00739171	0.0284639	-3.41158
CAPZA2	0.719903	10.5805	3.71897	0.00741695	0.0285211	-3.41526
DHX36	0.356277	9.96993	3.71635	0.00744256	0.0285926	-3.41898
BTBD6	0.483783	8.57721	3.70397	0.00756522	0.0289735	-3.43663
SLC20A2	0.600803	6.3928	3.69326	0.00767304	0.0292954	-3.45191
C3orf75	0.532687	8.3106	3.68539	0.00775336	0.0295364	-3.46314
FAM111A	1.3752	7.38658	3.68531	0.00775412	0.0295364	-3.46325
ITGB1	1.1192	11.0889	3.67477	0.00786307	0.0298154	-3.4783
STMN2	1.08876	4.90861	3.66279	0.00798904	0.0302442	-3.49545
NT5DC1	0.842937	5.10604	3.66037	0.0080147	0.0303181	-3.4989
SEMA5A	1.54385	4.67505	3.65735	0.00804686	0.0303698	-3.50322
BCL9	0.893637	5.82031	3.65591	0.00806229	0.0303815	-3.50529
MRPL21	0.49346	9.94987	3.65361	0.00808692	0.0304278	-3.50858
GSTT1	0.581167	6.26617	3.64781	0.00814951	0.0306166	-3.51689
HADHA	0.394333	10.2647	3.63702	0.00826722	0.0309659	-3.53235
LPHN1	0.55717	7.36446	3.63673	0.00827043	0.0309659	-3.53277
EFEMP1	0.541667	3.60591	3.63665	0.00827133	0.0309659	-3.53288
NPTX2	1.00042	5.79081	3.63641	0.00827392	0.0309659	-3.53322
SOX18	0.588427	5.63058	3.63041	0.00834035	0.0311909	-3.54184
SSNA1	0.455157	7.65148	3.62616	0.00838762	0.0312491	-3.54793
MKNK1	0.411123	6.63532	3.62304	0.00842255	0.0313319	-3.55241
GSTP1	0.4699	11.1241	3.61826	0.00847639	0.0314846	-3.55927
COL4A3BP	0.447397	7.59134	3.614	0.00852475	0.0316404	-3.5654
TJP2	1.32639	6.62581	3.61117	0.00855693	0.0317121	-3.56946
PLA2G16	1.63913	7.66987	3.60692	0.00860561	0.0317819	-3.57557
NAP1L4	0.373037	9.36812	3.6025	0.00865655	0.0318657	-3.58192
TMEM14B	0.5312	10.9844	3.59474	0.00874682	0.0321499	-3.59309
PES1	0.37987	7.16596	3.59181	0.00878117	0.0322272	-3.59731
SPR	0.38606	6.80723	3.59147	0.00878517	0.0322272	-3.5978
BEND7	1.07025	5.37714	3.59072	0.00879398	0.0322272	-3.59888
C2orf79	0.491873	9.98513	3.5862	0.00884722	0.0323982	-3.60538
PDHX	0.496893	9.05274	3.58374	0.0088764	0.0324568	-3.60892
FZD4	0.340997	5.25377	3.57987	0.00892257	0.032601	-3.61451
TMEM97	0.3943	10.208	3.56664	0.00908207	0.0330373	-3.63357
IARS2	0.4699	10.5807	3.5611	0.00914982	0.0332578	-3.64157
VEZF1	0.42403	10.0757	3.56058	0.00915618	0.0332578	-3.64231
FTSJ3	0.59189	9.49655	3.55686	0.00920204	0.0333752	-3.64769
TSEN54	0.418607	7.0156	3.55616	0.00921066	0.0333819	-3.6487
SPTBN1	0.407997	9.90167	3.5552	0.00922251	0.0334003	-3.65008
TRAPPC1	0.389507	6.08154	3.5496	0.00929222	0.033577	-3.65818
GNA11	0.54102	8.23648	3.5448	0.00935234	0.03371	-3.66511
GAS2L1	0.530167	6.6072	3.54451	0.0093559	0.03371	-3.66552
USP37	0.750323	6.18566	3.54248	0.00938155	0.0337628	-3.66846
RAB1B	0.510377	7.27759	3.54172	0.00939112	0.0337628	-3.66956
FUNDC2	0.476327	9.84953	3.54117	0.00939801	0.033763	-3.67035
ERI3	0.505923	5.25608	3.53908	0.00942456	0.0338337	-3.67338
ANGPTL4	0.63031	5.08187	3.53171	0.00951847	0.0340963	-3.68404
CENPB	0.349357	5.19343	3.52796	0.00956662	0.0342191	-3.68946
C16orf74	0.593527	3.88391	3.51936	0.00967808	0.0345676	-3.70191
DHCR24	0.794333	9.71685	3.51422	0.00974536	0.0347827	-3.70935
BAG1	0.77629	7.64102	3.50625	0.00985076	0.0351334	-3.72091
KIAA1468	0.56211	4.26521	3.49811	0.00995955	0.0354957	-3.73271
CAV1	0.750253	4.20285	3.49749	0.00996784	0.0354996	-3.7336
CREBZF	0.61426	6.05887	3.49551	0.00999466	0.0355695	-3.73648

## Sheet: down_GSE73935_1
logFC	AveExpr	t	P.Value	adj.P.Val	B
MAGEA12	-3.72337	4.16377	-35.6443	6.1857e-11	1.52447e-07	13.8459
PTPRZ1	-4.28306	4.50363	-30.2363	2.65772e-10	4.36663e-07	13.0315
SLIT2	-4.02671	4.99728	-24.4449	1.73693e-09	1.71226e-06	11.7916
ERRFI1	-4.96312	7.68102	-19.4427	1.29534e-08	9.12104e-06	10.245
CD53	-2.54666	3.69341	-17.7818	2.82249e-08	1.73901e-05	9.59191
SLC6A15	-2.90439	4.76797	-12.3133	6.66123e-07	0.00027361	6.69927
ERMP1	-2.3031	8.60991	-11.689	1.0341e-06	0.000362437	6.27232
NRK	-2.26618	3.92631	-11.1987	1.4827e-06	0.000456764	5.91905
SLC27A2	-3.32899	4.21152	-9.29484	6.93897e-06	0.00171011	4.37569
FZD7	-2.00521	8.48435	-9.1616	7.80619e-06	0.00183222	4.25619
TMEM47	-3.01281	4.50757	-8.30738	1.72026e-05	0.00353299	3.44926
LIMA1	-1.21755	8.17314	-7.63296	3.36461e-05	0.00561656	2.75814
BCKDHB	-1.01567	9.44229	-7.59819	3.48725e-05	0.00561656	2.72112
EML4	-1.04256	8.1744	-7.49056	3.89912e-05	0.00600586	2.60562
SOS1	-1.02115	9.24896	-7.15723	5.55262e-05	0.00804966	2.23913
PER3	-0.563547	7.75344	-6.7104	9.09331e-05	0.0107348	1.72616
SGMS2	-1.77291	4.48616	-6.70518	9.14713e-05	0.0107348	1.72001
EXOSC8	-1.06424	10.1516	-6.4812	0.000118181	0.0126634	1.45297
EXOC6	-1.42117	6.57227	-6.20401	0.000163661	0.0166031	1.11312
ERBB3	-0.693898	3.91905	-6.17484	0.000169461	0.0166031	1.07674
SHROOM3	-2.21697	4.77694	-6.08536	0.000188695	0.0175486	0.964411
BEND7	-1.34203	4.5702	-6.06872	0.000192526	0.0175734	0.943402
KYNU	-0.751625	3.28491	-5.91495	0.000232233	0.0187651	0.747378
PDE7A	-0.938258	7.55953	-5.85742	0.00024931	0.0198202	0.67317
SPTBN1	-0.88175	10.7256	-5.82638	0.000259085	0.0202703	0.632944
MAGI3	-0.781348	5.48292	-5.79139	0.000270608	0.0206663	0.587429
USP18	-0.682617	6.69275	-5.67426	0.000313419	0.022389	0.433775
SOCS6	-0.975945	8.55016	-5.47134	0.000406024	0.0266839	0.162873
MAP2K1	-0.676743	6.45341	-5.4495	0.000417638	0.027086	0.133355
LYN	-1.02608	7.6237	-5.43264	0.000426847	0.0273237	0.110529
ATPAF1	-0.65211	8.22248	-5.42081	0.000433441	0.0273901	0.0944844
WWOX	-0.809047	5.15768	-5.36647	0.000465183	0.0280788	0.0205145
ANKRD13A	-0.919093	6.95832	-5.36328	0.000467125	0.0280788	0.0161535
TRMT11	-0.808452	8.82274	-5.31195	0.000499573	0.0290729	-0.0541324
AMN1	-1.10888	5.61652	-5.30713	0.000502745	0.0290729	-0.0607562
VPS54	-1.00826	7.60196	-5.30033	0.000507258	0.0290729	-0.0701092
TWF1	-0.616833	10.5205	-5.27334	0.000525593	0.0297776	-0.107271
PHF16	-0.997325	7.1184	-5.2465	0.000544535	0.0305002	-0.144325
PIGY	-0.557808	9.49149	-5.13308	0.00063316	0.0343434	-0.302125
NSMAF	-0.7721	9.2366	-5.09805	0.000663581	0.0350518	-0.351229
TMEFF1	-0.564618	7.09174	-5.09259	0.000668466	0.0350518	-0.358903
SMCHD1	-0.625173	9.27538	-5.03301	0.000724348	0.0372953	-0.442904
AP1M2	-2.10851	4.46155	-5.01858	0.000738627	0.0372953	-0.463325
JAG1	-1.01867	4.18877	-5	0.000757466	0.0372953	-0.489673
PARD6A	-0.60053	4.42532	-4.98381	0.000774299	0.0372953	-0.512664
UCHL3	-0.93708	9.03566	-4.9809	0.000777373	0.0372953	-0.516809
PGRMC1	-0.686883	10.9544	-4.96563	0.000793691	0.0372953	-0.538539
SPIRE1	-0.849238	5.77614	-4.94514	0.000816171	0.037952	-0.567752
SPAG16	-1.46833	7.24995	-4.90221	0.000865525	0.0391054	-0.629156
EFTUD1	-1.14498	5.40735	-4.88958	0.000880645	0.0391054	-0.647267
PTPRD	-2.6309	5.46384	-4.83995	0.000942902	0.0407879	-0.71869
MTSS1	-0.495785	3.25613	-4.8199	0.000969378	0.0411338	-0.747642
SLC35F2	-0.806893	7.47297	-4.78733	0.00101411	0.0416545	-0.794797
P2RX4	-0.838198	5.62764	-4.76892	0.00104037	0.0420562	-0.82152
WASF1	-0.573575	8.58902	-4.76852	0.00104095	0.0420562	-0.822106
POMT1	-0.558357	7.35329	-4.76018	0.0010531	0.0422009	-0.834228
PTPN13	-1.12463	8.35132	-4.72268	0.00110961	0.0440214	-0.888858
TMEM187	-0.864037	5.45449	-4.70972	0.00112989	0.0440214	-0.907782
Septin 6	-1.50938	7.3908	-4.70697	0.00113425	0.0440214	-0.911807
NEK3	-0.716662	6.10777	-4.69295	0.00115673	0.0443603	-0.932313
RBM9	-0.593485	8.81639	-4.67774	0.00118167	0.0448035	-0.954598
PIK3C2A	-0.803802	9.81604	-4.67009	0.00119444	0.0449418	-0.965822
CTSC	-1.06878	8.22511	-4.65548	0.00121922	0.0455266	-0.987273
VGLL4	-0.888273	7.82163	-4.64331	0.00124029	0.0459652	-1.00517
C14orf109	-0.656505	8.19852	-4.61406	0.00129253	0.0460569	-1.04826
ARID5B	-4.92696	7.0228	-4.61062	0.00129883	0.0460569	-1.05333
ARL3	-0.647302	9.51631	-4.5845	0.00134773	0.046388	-1.09193
EIF1AX	-1.2305	9.41327	-4.58059	0.00135522	0.046388	-1.09771
RSAD1	-0.483715	7.95195	-4.54645	0.00142253	0.0476984	-1.14832
CCDC94	-0.562963	5.8884	-4.5386	0.00143851	0.0479083	-1.15998
PROS1	-0.787665	9.69152	-4.49219	0.001537	0.0505058	-1.22909
CHD7	-0.790063	7.31252	-4.47292	0.00158001	0.0512643	-1.25789
FARP1	-0.781412	6.6153	-4.44939	0.00163426	0.0520892	-1.2931
NR4A1	-1.62829	6.32692	-4.4213	0.00170166	0.0534236	-1.33525
PHLPP1	-0.747708	5.29448	-4.40056	0.00175334	0.0546974	-1.36645
YEATS4	-0.657817	8.84064	-4.36444	0.00184736	0.057268	-1.4209
PHKB	-0.582718	4.79564	-4.35755	0.0018659	0.0572977	-1.43131
SLC39A10	-0.750462	8.71983	-4.34727	0.00189392	0.0575582	-1.44684
RAP2A	-0.980128	7.74431	-4.33934	0.00191588	0.0575815	-1.45886
LXN	-0.705943	7.64188	-4.33223	0.00193575	0.0578262	-1.46961
IPO5	-0.896733	9.76028	-4.32106	0.00196747	0.0579721	-1.48654
ELP4	-0.570293	7.11184	-4.31811	0.00197592	0.0579721	-1.49101
TWSG1	-0.475005	9.2763	-4.27597	0.00210119	0.0612367	-1.55504
EIF4G2	-0.413317	11.0937	-4.27	0.00211961	0.0612367	-1.56413
BACE1	-0.954628	5.56673	-4.26844	0.00212446	0.0612367	-1.56651
MED8	-0.76047	6.67182	-4.25199	0.00217623	0.0615983	-1.59158
TSGA14	-1.31763	6.82961	-4.24749	0.00219064	0.0615983	-1.59845
ATPIF1	-0.413367	11.6501	-4.24125	0.00221077	0.0615983	-1.60797
SFRS2B	-0.921757	8.12869	-4.2404	0.00221354	0.0615983	-1.60927
PTPN21	-1.49188	6.01655	-4.20855	0.00231956	0.0638723	-1.65797
APOLD1	-1.10099	3.58201	-4.19385	0.0023703	0.0645812	-1.68049
TBCK	-0.719515	7.78991	-4.19351	0.00237152	0.0645812	-1.68102
TSEN15	-0.919788	9.49184	-4.18587	0.00239836	0.0647573	-1.69273
SGPP1	-0.474873	9.04362	-4.16151	0.00248617	0.0661036	-1.73014
TRAPPC6B	-0.921518	7.58541	-4.15569	0.00250766	0.0661036	-1.73909
CAMSAP1	-0.493142	7.89942	-4.15563	0.00250789	0.0661036	-1.73918
MPZL1	-0.57116	9.70053	-4.15016	0.00252826	0.0662861	-1.7476
SH3BGR	-2.52271	7.60867	-4.14271	0.0025563	0.0665818	-1.75907
C16orf62	-0.446102	8.20073	-4.14001	0.00256655	0.0665818	-1.76323
NCOA3	-0.916797	8.74367	-4.12695	0.00261671	0.0675276	-1.78335
PHC2	-0.512005	6.88203	-4.09839	0.00273007	0.0700861	-1.82744
TTC28	-1.05251	8.64479	-4.09056	0.00276204	0.0705393	-1.83953
NRD1	-0.593597	9.2174	-4.07634	0.00282115	0.0716775	-1.86154
MST4	-0.968287	9.09102	-4.07086	0.00284429	0.0718949	-1.87003
CHPT1	-0.417342	8.84048	-4.04985	0.00293487	0.0731319	-1.90259
HAUS1	-0.749805	9.4515	-4.04246	0.00296748	0.0735011	-1.91407
LEPROTL1	-0.824653	7.06124	-4.01634	0.00308577	0.0756706	-1.95466
ARL6IP1	-1.14521	7.65243	-3.98838	0.00321796	0.0781347	-1.9982
SETD7	-1.00215	7.93783	-3.97722	0.00327239	0.0783104	-2.0156
NIPA1	-1.15787	6.68026	-3.97609	0.00327796	0.0783104	-2.01736
Septin 10	-0.427845	9.88314	-3.97465	0.00328509	0.0783104	-2.01962
CDK19	-0.942418	8.26282	-3.9739	0.00328875	0.0783104	-2.02077
ANGEL1	-0.52767	5.64293	-3.96202	0.00334809	0.0793401	-2.03933
BEX1	-1.50302	9.67702	-3.91664	0.00358541	0.0833747	-2.11034
MMAB	-1.22536	6.03499	-3.90684	0.00363899	0.0842092	-2.12572
BIVM	-1.18692	6.58135	-3.89259	0.00371833	0.0845903	-2.14807
CNNM3	-0.828258	6.4598	-3.89117	0.00372635	0.0845903	-2.15031
ZAK	-0.676608	8.11738	-3.88721	0.00374877	0.0845903	-2.15652
AGL	-0.651047	8.9768	-3.88552	0.00375842	0.0845903	-2.15919
KIAA0368	-0.941707	8.57678	-3.87562	0.00381527	0.0854793	-2.17474
LCLAT1	-0.5941	7.91771	-3.86506	0.00387695	0.0856996	-2.19135
ACTR6	-1.24119	9.00125	-3.86428	0.00388158	0.0856996	-2.19259
KCNMA1	-0.623302	3.83394	-3.84736	0.00398272	0.0864793	-2.21923
WWC3	-0.608328	7.04638	-3.83625	0.00405063	0.0875683	-2.23673
INTS10	-0.339145	8.81679	-3.81835	0.00416266	0.0886759	-2.26497
CDC42EP5	-0.709422	6.00902	-3.78752	0.00436337	0.0915193	-2.3137
C13orf23	-1.40706	8.07791	-3.77904	0.00442036	0.0922249	-2.32712
HOXC10	-0.659478	7.21707	-3.75864	0.00456069	0.0944523	-2.35944
PFN2	-0.588917	10.798	-3.75046	0.00461822	0.0952436	-2.3724
FLRT2	-0.554445	3.21453	-3.73712	0.0047138	0.0968096	-2.39357
PSME4	-0.42598	9.6636	-3.72473	0.00480443	0.0974527	-2.41325
HHEX	-0.693862	6.81391	-3.71952	0.00484302	0.0977219	-2.42151
GATM	-2.7019	5.46577	-3.71496	0.00487718	0.0977219	-2.42877
ZDHHC17	-0.794013	6.76852	-3.69987	0.00499183	0.0988783	-2.45277
ZEB1	-1.14986	8.042	-3.67997	0.00514733	0.100557	-2.48445
FKBP3	-0.701423	9.69928	-3.67317	0.0052017	0.100557	-2.49529
S100PBP	-0.546445	8.6012	-3.67236	0.0052082	0.100557	-2.49658
MED21	-0.60266	7.82699	-3.67162	0.00521414	0.100557	-2.49776
CYP2R1	-1.20626	5.23683	-3.66493	0.00526829	0.100649	-2.50842
FAF1	-0.497823	8.40232	-3.65294	0.00536691	0.102137	-2.52756
PLS3	-0.4248	10.5849	-3.64606	0.00542437	0.102833	-2.53854
METTL9	-0.452617	10.5278	-3.61525	0.00568962	0.106529	-2.58778
PRKACB	-0.71993	8.9238	-3.61226	0.00571605	0.106529	-2.59256
CBX5	-1.40415	7.56153	-3.61099	0.00572734	0.106529	-2.59459
EPB41L5	-1.04468	7.3591	-3.57238	0.00608158	0.111023	-2.65643
ACADSB	-0.915552	5.73504	-3.55029	0.00629457	0.112154	-2.69187
FDPS	-0.76486	9.87203	-3.54969	0.00630046	0.112154	-2.69283
DCAF12	-0.391718	7.62892	-3.54944	0.00630286	0.112154	-2.69323
PRPF4B	-0.47451	8.69799	-3.54576	0.00633917	0.112346	-2.69914
GYLTL1B	-0.452452	3.30233	-3.54374	0.00635921	0.112346	-2.70239
UBA2	-0.51789	9.87791	-3.52955	0.00650161	0.113085	-2.72518
TMTC1	-0.4319	3.64449	-3.52685	0.00652912	0.113085	-2.72952
CASP3	-0.67274	8.30185	-3.52591	0.0065387	0.113085	-2.73103
CDV3	-0.398297	8.99864	-3.49868	0.00682311	0.116775	-2.77482
RAB11FIP1	-0.308775	5.21868	-3.48774	0.00694104	0.117974	-2.79244
ACSL4	-0.849802	8.20503	-3.48525	0.00696822	0.118029	-2.79646
TESC	-0.936317	3.72943	-3.46994	0.00713756	0.119341	-2.82113
HNRNPH2	-0.649957	10.0102	-3.46991	0.00713791	0.119341	-2.82118
STAM	-0.289618	8.15327	-3.46498	0.00719333	0.119783	-2.82913
PIGB	-0.524368	6.36109	-3.46242	0.00722231	0.119843	-2.83326
CHST7	-0.615173	6.0462	-3.45703	0.00728368	0.119843	-2.84195
PAIP2B	-1.90854	4.68219	-3.45353	0.00732377	0.119843	-2.84759
PDHX	-0.469	8.28708	-3.45252	0.0073354	0.119843	-2.84922
FLYWCH2	-0.65863	6.8601	-3.45188	0.0073428	0.119843	-2.85025
EID2	-0.66689	8.06319	-3.44045	0.00747589	0.121535	-2.8687
PCGF2	-0.470438	8.97819	-3.43728	0.00751322	0.121535	-2.87381
FAHD2A	-0.521145	6.67109	-3.43667	0.00752044	0.121535	-2.8748
RTN3	-0.874787	9.38046	-3.43181	0.00757819	0.121953	-2.88265
RPRD1A	-0.558125	8.42866	-3.42329	0.00768045	0.122171	-2.89641
MBTD1	-0.738897	7.64454	-3.42302	0.00768372	0.122171	-2.89685
C3orf26	-0.672602	7.86051	-3.41839	0.00773991	0.122669	-2.90432
OXR1	-0.860228	8.77178	-3.39835	0.00798829	0.124092	-2.93673
PRPS1	-0.523187	9.63279	-3.39696	0.00800582	0.124092	-2.93897
ANKRD28	-0.912328	8.08306	-3.39467	0.00803479	0.124092	-2.94268
CD276	-0.580837	7.56623	-3.391	0.00808147	0.124092	-2.94862
DUSP16	-1.00653	4.82435	-3.38072	0.00821371	0.125731	-2.96526
FBXL15	-0.434428	7.16055	-3.37029	0.00835018	0.126048	-2.98215
MAPK6	-0.849412	6.57347	-3.3571	0.00852605	0.126048	-3.0035
HAGH	-0.503953	7.8455	-3.35682	0.00852982	0.126048	-3.00396
CAB39	-0.42613	8.71984	-3.35659	0.00853299	0.126048	-3.00434
BCL2L11	-0.456613	6.60341	-3.35613	0.00853921	0.126048	-3.00508
GNE	-0.767825	9.12059	-3.35576	0.00854413	0.126048	-3.00567
OXSR1	-0.467837	8.19478	-3.35408	0.00856686	0.126048	-3.0084
FBXO9	-0.411763	9.66012	-3.35052	0.00861533	0.126384	-3.01417
HES6	-1.41403	7.27039	-3.34646	0.00867075	0.126819	-3.02074
SQRDL	-1.55391	4.53356	-3.3417	0.00873641	0.127111	-3.02847
NPEPPS	-0.335513	9.49936	-3.34127	0.00874229	0.127111	-3.02916
HIRA	-0.45036	9.0583	-3.3363	0.00881135	0.127364	-3.03721
MORF4L1	-0.283133	11.6326	-3.32641	0.00895064	0.128641	-3.05327
B3GALNT2	-0.52409	9.22289	-3.32456	0.00897686	0.128641	-3.05626
PPP3CC	-0.644595	6.68875	-3.31548	0.00910704	0.129464	-3.071
TP53BP2	-0.69028	8.62872	-3.31429	0.00912425	0.129464	-3.07293
SNAPIN	-0.369545	9.66092	-3.30151	0.00931111	0.130662	-3.09367
GNB5	-0.674777	6.01066	-3.28982	0.00948565	0.13102	-3.11266
OAZ2	-0.402225	8.21472	-3.28861	0.00950392	0.13102	-3.11463
KIAA1826	-1.99151	8.9897	-3.28832	0.0095082	0.13102	-3.11509
PGRMC2	-0.50691	8.66082	-3.28691	0.0095296	0.13102	-3.11738
TUBGCP3	-0.809452	9.05665	-3.28514	0.00955649	0.13102	-3.12026
FAM60A	-1.00776	9.22299	-3.28502	0.00955821	0.13102	-3.12045
ELP3	-0.450717	7.29259	-3.27365	0.00973253	0.132885	-3.13892
LMO4	-0.870077	9.64276	-3.27165	0.00976362	0.132942	-3.14218
BTAF1	-0.602625	9.06046	-3.25756	0.00998507	0.134423	-3.1651

## Sheet: down_GSE73935_2
logFC	AveExpr	t	P.Value	adj.P.Val	B
LPPR4	-7.78724	7.42485	-37.9866	2.15173e-09	2.12118e-06	12.3847
MITF	-5.85571	8.50721	-35.9655	3.15394e-09	2.22082e-06	12.0598
IER3	-3.52811	10.5486	-32.7309	6.09378e-09	3.33736e-06	11.4799
DDR1	-4.90775	7.77789	-32.1845	6.85414e-09	3.3784e-06	11.3739
MEOX1	-7.18768	7.30433	-31.4118	8.12165e-09	3.63924e-06	11.2195
SLC1A5	-3.26808	9.14763	-30.4726	1.00385e-08	4.1233e-06	11.0247
IGF1R	-5.39858	7.85681	-28.7052	1.52298e-08	5.64185e-06	10.635
TPBG	-3.68346	9.32837	-28.4462	1.62231e-08	5.64185e-06	10.5752
CPVL	-4.26023	7.53191	-25.6199	3.36295e-08	1.036e-05	9.87282
HOXB7	-4.3378	6.5694	-24.8529	4.15492e-08	1.18064e-05	9.66502
ETV4	-2.54494	9.39723	-24.721	4.31154e-08	1.18064e-05	9.62848
PALMD	-4.0426	6.77805	-24.4399	4.66843e-08	1.21109e-05	9.54979
ADCY2	-6.44076	7.30289	-23.9769	5.33235e-08	1.25158e-05	9.4177
SASH1	-2.19903	7.64301	-22.3281	8.74567e-08	1.90077e-05	8.92081
ST6GAL1	-2.63248	6.65836	-21.6264	1.09139e-07	2.24145e-05	8.6958
FSCN1	-2.8541	7.76309	-21.1671	1.26648e-07	2.497e-05	8.5438
RDH10	-2.73642	8.39804	-20.5799	1.53901e-07	2.61579e-05	8.34372
TES	-4.88751	7.72082	-20.444	1.61123e-07	2.64725e-05	8.29649
OXR1	-2.97414	10.203	-20.186	1.75925e-07	2.70979e-05	8.20581
ZHX2	-2.48712	5.32887	-19.7407	2.05282e-07	2.97598e-05	8.04607
HOXB5	-4.43313	6.48441	-19.4197	2.29913e-07	3.23364e-05	7.92838
BCAR1	-2.44491	7.90478	-19.3146	2.38703e-07	3.23364e-05	7.88934
JAG1	-1.97137	10.6972	-18.5548	3.14933e-07	3.97625e-05	7.59991
MESDC1	-2.62028	9.66556	-18.3954	3.3425e-07	4.01834e-05	7.5375
SELENBP1	-2.11792	6.5346	-17.9242	3.99738e-07	4.69121e-05	7.34944
PDGFD	-3.96159	5.68765	-17.7254	4.31665e-07	4.94808e-05	7.26846
KRAS	-1.63103	11.3488	-17.6261	4.48703e-07	5.02649e-05	7.22761
WIPF1	-4.19152	6.85663	-17.0583	5.62139e-07	5.94335e-05	6.98917
EPHA2	-2.63409	6.7721	-16.9861	5.7878e-07	5.94335e-05	6.95823
HIVEP2	-3.4388	5.35936	-16.8493	6.11862e-07	6.07933e-05	6.89923
METTL9	-1.67413	11.9386	-16.8301	6.1669e-07	6.07933e-05	6.89089
TCEAL8	-1.56389	10.8026	-16.6242	6.71126e-07	6.08424e-05	6.80098
BEX1	-2.91199	10.0799	-16.5645	6.87917e-07	6.08424e-05	6.77468
COL4A1	-1.7942	8.26115	-15.3952	1.13653e-06	8.95822e-05	6.23811
SLC7A8	-3.59099	6.5498	-15.297	1.18742e-06	8.95822e-05	6.19109
RHOBTB3	-2.7918	8.24448	-15.2913	1.19041e-06	8.95822e-05	6.18839
SOX4	-3.00977	10.725	-14.918	1.40965e-06	9.84121e-05	6.00663
MAPK4	-1.75579	5.39409	-14.8568	1.44979e-06	9.84121e-05	5.9764
ANKS1A	-2.0617	8.39247	-14.8542	1.45158e-06	9.84121e-05	5.97507
SLC7A11	-3.97409	9.63652	-14.8192	1.47512e-06	9.84121e-05	5.95774
PELO	-3.02896	10.0311	-14.671	1.57997e-06	0.000101139	5.88374
ACSL4	-2.63105	10.8742	-14.2967	1.88461e-06	0.000116115	5.6934
C5orf23	-2.8427	5.80429	-13.9039	2.27856e-06	0.000136319	5.48797
PARP8	-2.20848	5.77882	-13.8452	2.34503e-06	0.000137139	5.45682
WLS	-3.75193	6.23833	-13.7052	2.51295e-06	0.000144027	5.38183
ETNK1	-2.25809	9.46406	-13.6206	2.621e-06	0.000146806	5.33615
SLC19A2	-1.51088	7.49011	-13.4745	2.82025e-06	0.000150112	5.25659
LXN	-3.50822	5.21213	-13.4661	2.8323e-06	0.000150112	5.25196
TBPL1	-1.58316	8.59275	-13.3608	2.98738e-06	0.000156647	5.19404
UBE2D1	-1.16451	10.0244	-13.2205	3.20918e-06	0.000166506	5.11616
MEX3A	-1.97971	8.50365	-13.19	3.25987e-06	0.000167374	5.09911
TNFAIP3	-3.92303	5.67103	-13.0561	3.49337e-06	0.000173643	5.02382
FNBP1L	-1.87583	8.25489	-12.9866	3.62202e-06	0.000176762	4.98443
COL4A2	-1.53883	8.88489	-12.887	3.81598e-06	0.000180855	4.9276
CDKN2A	-1.76797	11.0297	-12.8114	3.97117e-06	0.000182208	4.88414
MBNL2	-2.36694	7.00481	-12.7266	4.15357e-06	0.000186118	4.83517
THY1	-2.55207	5.76843	-12.5641	4.53087e-06	0.000199399	4.74029
MGAT3	-1.25099	5.73555	-12.2858	5.27066e-06	0.00022641	4.57506
IL17RD	-5.15627	9.78153	-12.2504	5.3743e-06	0.00022641	4.55376
ARHGEF3	-1.68659	8.1179	-12.0361	6.05332e-06	0.000245111	4.42359
LBH	-1.15648	5.66152	-12.0249	6.0913e-06	0.000245111	4.41674
C6orf115	-1.94054	9.74176	-11.9606	6.31551e-06	0.000245111	4.37717
BEX2	-2.41747	10.4651	-11.842	6.75345e-06	0.000260061	4.30373
IVNS1ABP	-2.21556	11.0324	-11.7451	7.13694e-06	0.000270222	4.2432
LYRM4	-1.39588	8.94942	-11.701	7.31998e-06	0.000273335	4.21543
CD24	-5.99338	8.01791	-11.6625	7.48387e-06	0.00027542	4.19116
FMNL2	-1.78395	9.57889	-11.6616	7.48758e-06	0.00027542	4.19061
NCOA7	-2.1817	5.47752	-11.5601	7.94067e-06	0.000286289	4.12617
VANGL2	-2.4676	6.65762	-11.4887	8.27756e-06	0.000293526	4.08057
OSTM1	-1.14441	8.27623	-11.4658	8.38929e-06	0.000295363	4.06586
PTP4A1	-1.65065	10.5073	-11.4232	8.60129e-06	0.000300679	4.03846
CMTM3	-1.69287	10.8841	-11.3626	8.91368e-06	0.000309405	3.99929
MRPS30	-1.50106	10.0313	-11.2957	9.27307e-06	0.000319629	3.95588
MUM1L1	-5.35139	6.40684	-11.2012	9.8101e-06	0.000333476	3.89402
MYO1D	-1.75476	4.94799	-11.1533	1.00957e-05	0.000338942	3.86248
TMEFF1	-2.57705	7.84811	-11.1512	1.01084e-05	0.000338942	3.8611
TSGA14	-2.60481	8.93011	-11.0902	1.04862e-05	0.000344575	3.82077
LANCL1	-1.23386	10.1119	-10.9506	1.14125e-05	0.000362916	3.72768
FCER1G	-2.3471	5.85124	-10.9263	1.15828e-05	0.000364347	3.71137
BCAT1	-2.99142	10.0924	-10.9232	1.16053e-05	0.000364347	3.70924
SYT11	-2.60034	5.05951	-10.6178	1.40203e-05	0.000411347	3.50112
MXD1	-2.66025	6.34264	-10.5864	1.42995e-05	0.000417055	3.4794
TGIF2	-1.5136	6.56671	-10.5539	1.45955e-05	0.00042009	3.45683
ALS2	-1.50937	8.33422	-10.512	1.49868e-05	0.000424539	3.42767
GPM6B	-3.16145	5.55914	-10.5021	1.50809e-05	0.000424764	3.42077
B3GNT5	-1.43388	7.85166	-10.4175	1.59147e-05	0.00044263	3.36146
AG2	-3.18595	5.62191	-10.2362	1.7882e-05	0.000481641	3.23293
NUS1	-1.10569	10.2108	-10.2252	1.801e-05	0.000482453	3.22506
CCDC28A	-2.07693	7.31447	-10.2149	1.81309e-05	0.000483065	3.21768
PREP	-1.59709	7.30856	-10.1886	1.84436e-05	0.000488756	3.19881
BEX4	-1.23407	10.7351	-10.1446	1.89794e-05	0.000498248	3.16722
SKA1	-1.07446	8.44952	-10.0809	1.97882e-05	0.000513349	3.12116
BDH2	-1.45368	8.79843	-9.98681	2.10553e-05	0.000534957	3.05264
GMIP	-1.16506	5.27344	-9.95789	2.14631e-05	0.000542521	3.03146
LYPLAL1	-1.12478	9.18225	-9.90137	2.2286e-05	0.000554613	2.98992
TXNIP	-4.29169	7.14973	-9.89717	2.23484e-05	0.000554613	2.98683
DUSP6	-4.82147	9.99053	-9.80993	2.36941e-05	0.000575968	2.92224
PLEKHM1	-0.901697	6.82143	-9.76006	2.45045e-05	0.000584236	2.88509
ATP8B1	-2.45685	4.33837	-9.70386	2.54555e-05	0.00058757	2.84302
SH3BGRL	-0.9642	10.7547	-9.70316	2.54676e-05	0.00058757	2.84249
ANGEL1	-0.895887	5.7881	-9.59318	2.74533e-05	0.000624053	2.7595
LRRC16A	-1.76541	5.45751	-9.59208	2.7474e-05	0.000624053	2.75867
CYTL1	-1.93242	5.40325	-9.45034	3.02997e-05	0.000675778	2.65043
TMEM206	-1.48546	9.41521	-9.27625	3.42313e-05	0.000746576	2.51547
CDCA7L	-2.76738	7.39097	-9.25499	3.47497e-05	0.000751233	2.49884
AREG	-3.12899	4.98547	-9.23923	3.514e-05	0.000754756	2.48648
ABR	-1.20449	8.59479	-9.20935	3.58932e-05	0.000754779	2.46301
WASF1	-1.12077	8.00122	-9.19126	3.63583e-05	0.000754779	2.44876
C20orf112	-1.45138	8.07516	-9.18711	3.64658e-05	0.000754779	2.44549
TRIB1	-1.79141	9.24433	-9.18217	3.65945e-05	0.000754779	2.44159
CPA2	-4.42149	7.49152	-9.17965	3.66603e-05	0.000754779	2.43961
C1orf51	-3.15299	6.91209	-9.17808	3.67013e-05	0.000754779	2.43837
DUSP2	-2.38873	8.75691	-9.17617	3.67513e-05	0.000754779	2.43686
ZNF238	-2.14165	5.06538	-9.16509	3.70431e-05	0.000757616	2.42811
STX3	-1.57909	7.82328	-9.09164	3.90442e-05	0.000789595	2.36988
PAIP2B	-0.910007	3.88722	-9.09011	3.90873e-05	0.000789595	2.36866
LMO4	-3.6201	7.75581	-9.0421	4.04633e-05	0.000802709	2.33035
VTA1	-1.42489	8.12172	-8.99889	4.17485e-05	0.00081658	2.29573
RBM16	-0.96578	9.46435	-8.98915	4.20448e-05	0.000819125	2.2879
GCC2	-1.05466	9.14448	-8.82721	4.73327e-05	0.000893881	2.15671
PHF6	-0.861867	11.4535	-8.78597	4.87969e-05	0.000908047	2.12296
CREB3L1	-0.95798	5.01431	-8.78534	4.88197e-05	0.000908047	2.12244
TEX10	-0.838617	9.35065	-8.77335	4.92554e-05	0.000912074	2.1126
C3orf59	-1.09863	4.58533	-8.75393	4.99699e-05	0.000919035	2.09665
RIN2	-3.19375	8.47009	-8.68173	5.27321e-05	0.0009486	2.03704
RANBP2	-1.08257	8.61569	-8.6365	5.45504e-05	0.000974199	1.99948
TSPYL2	-1.59386	6.05548	-8.58191	5.68398e-05	0.00100417	1.95392
COL1A2	-5.91059	7.83701	-8.53414	5.89327e-05	0.00103373	1.91385
ATP6V1D	-0.75622	9.62686	-8.52629	5.92847e-05	0.00103578	1.90725
SFT2D1	-1.17823	9.76128	-8.5222	5.94694e-05	0.00103578	1.9038
STMN3	-1.49949	8.78573	-8.51612	5.97445e-05	0.0010369	1.89868
HOMER3	-0.98108	8.99201	-8.48327	6.12576e-05	0.00105943	1.87096
CRAMP1L	-1.10608	6.53118	-8.47546	6.16235e-05	0.00106204	1.86436
SLC35F2	-2.0979	6.60039	-8.38861	6.58653e-05	0.00111948	1.79057
TNFRSF10D	-2.79531	5.00704	-8.33899	6.84367e-05	0.00115522	1.74811
RAP2A	-0.88575	8.53713	-8.32659	6.90968e-05	0.00115786	1.73747
CHD7	-1.257	8.06789	-8.32284	6.92977e-05	0.00115786	1.73425
STOM	-2.11095	7.8485	-8.27346	7.20076e-05	0.00119907	1.69172
PPFIBP2	-1.33475	7.4588	-8.25892	7.28283e-05	0.0012046	1.67916
SECISBP2	-0.882393	8.23687	-8.19534	7.65425e-05	0.0012531	1.624
VGF	-2.99824	7.09842	-8.19481	7.65749e-05	0.0012531	1.62353
SGK1	-2.4684	4.5339	-8.15861	7.87859e-05	0.00128164	1.59197
FRAS1	-2.40694	5.34136	-8.15212	7.91901e-05	0.00128223	1.5863
HECA	-1.67466	5.90355	-8.10965	8.18924e-05	0.00130956	1.54908
KDM5B	-2.13761	8.09496	-8.07592	8.41134e-05	0.0013374	1.51941
RAP1GAP2	-1.39931	8.48867	-8.01998	8.79475e-05	0.00139387	1.46997
SUPT4H1	-1.30886	10.7889	-8.0153	8.8277e-05	0.00139461	1.46582
MIDN	-1.15874	8.94566	-7.99126	8.99925e-05	0.00141717	1.44448
MBTD1	-0.985793	8.153	-7.9427	9.35735e-05	0.00145546	1.4012
DRAM1	-1.58024	7.3682	-7.94228	9.36053e-05	0.00145546	1.40082
RBPMS	-1.15131	4.7072	-7.86584	9.95745e-05	0.00152898	1.33225
TRIM2	-0.96997	7.52242	-7.83584	0.000102034	0.00155412	1.30518
GCH1	-3.1796	5.76724	-7.83436	0.000102158	0.00155412	1.30384
SERPINI1	-5.53053	8.45677	-7.81658	0.00010365	0.00156489	1.28775
ALAS1	-0.801	7.32298	-7.81459	0.000103818	0.00156489	1.28595
PIM3	-1.15355	9.25634	-7.77509	0.000107227	0.00159674	1.25011
RHOU	-3.45091	7.80213	-7.76407	0.000108201	0.00160157	1.24008
DAB2	-2.88347	6.71999	-7.74995	0.000109463	0.00161058	1.22721
CASP4	-1.28881	4.17215	-7.7147	0.000112687	0.00163845	1.19501
PVRL2	-0.864973	9.11027	-7.70576	0.000113522	0.00164091	1.18683
IFITM3	-1.31738	10.4452	-7.66039	0.000117866	0.00167908	1.14517
KIAA0317	-0.751037	7.0762	-7.64864	0.000119021	0.00169065	1.13434
IER5	-1.21479	8.84371	-7.64353	0.000119528	0.00169297	1.12963
HIGD1A	-0.858697	7.99273	-7.63386	0.000120493	0.00169636	1.12071
GNG11	-2.75095	7.5779	-7.63349	0.00012053	0.00169636	1.12037
CHN2	-1.304	4.10162	-7.4716	0.000138073	0.00186456	0.969611
AKR1C1	-1.50993	4.13936	-7.45671	0.000139826	0.00188307	0.955614
C2orf18	-0.772987	8.86232	-7.42471	0.00014368	0.00192434	0.925452
BCL9L	-0.853653	8.69257	-7.42159	0.000144062	0.00192434	0.922505
KLF9	-2.19637	9.17797	-7.37808	0.00014951	0.00197355	0.881323
CCNO	-0.725337	5.24092	-7.36943	0.00015062	0.00197975	0.873113
SH3RF3	-1.81757	7.44577	-7.33422	0.000155239	0.00202863	0.839603
LIN28B	-2.69095	4.91521	-7.32708	0.000156194	0.00203134	0.8328
SLC26A2	-1.51337	7.45017	-7.26773	0.0001644	0.00211023	0.775988
ZAK	-1.47443	10.5517	-7.2059	0.000173469	0.0022151	0.716412
KIF21B	-1.47825	5.66533	-7.1975	0.000174744	0.00222177	0.708287
CA12	-1.09491	6.58714	-7.19653	0.000174893	0.00222177	0.707344
IGFBP7	-5.12745	5.83754	-7.17379	0.0001784	0.00225267	0.685319
GSN	-0.672033	6.40375	-7.16645	0.00017955	0.00225267	0.678185
ZFP36	-1.46386	9.56651	-7.16151	0.000180328	0.00225267	0.673394
ARMCX3	-0.976857	9.49776	-7.16027	0.000180524	0.00225267	0.672185
PSD3	-1.35438	6.2172	-7.14694	0.000182646	0.00226766	0.659223
ANTXR1	-0.699107	9.32728	-7.09339	0.000191455	0.00234233	0.606964
CRABP2	-1.15348	9.50387	-7.08538	0.000192813	0.00234233	0.599122
KIF3C	-1.06198	6.66406	-7.08383	0.000193078	0.00234233	0.597601
LRRFIP1	-0.736403	9.62532	-7.08266	0.000193277	0.00234233	0.596461
NLK	-0.80846	6.53686	-7.08187	0.000193412	0.00234233	0.595685
BCKDHB	-0.956933	9.26186	-7.04243	0.000200285	0.00240195	0.556949
PCDH1	-2.44424	5.98916	-7.01441	0.000205334	0.00243868	0.529328
SENP6	-0.966093	8.69404	-7.00614	0.000206852	0.00244502	0.521155
C11orf95	-0.918717	7.90782	-6.99517	0.000208885	0.00245726	0.510309
RXRB	-0.909563	7.16225	-6.98768	0.000210286	0.00246199	0.502894
CITED2	-0.954377	3.88347	-6.97958	0.000211811	0.00246813	0.494875
PNRC2	-0.78038	9.87488	-6.97167	0.000213314	0.00247978	0.487031
C5orf32	-0.975	10.9135	-6.93278	0.00022088	0.00253191	0.448369
B4GALT5	-1.50205	9.80181	-6.91248	0.00022495	0.00256069	0.428117
JUNB	-1.11859	6.98447	-6.87863	0.000231923	0.00262793	0.394258
BCL7A	-1.22026	6.28319	-6.8286	0.00024268	0.00273098	0.343972
FMOD	-0.979247	5.05673	-6.82113	0.000244334	0.00274333	0.336437
TIMP3	-3.03199	7.96325	-6.81793	0.000245046	0.00274507	0.333209
ABCC1	-0.783767	9.48619	-6.81332	0.000246076	0.00275036	0.328556
TRIB2	-1.87944	7.93072	-6.79317	0.000250638	0.00276492	0.308187
HMGXB3	-0.71634	6.84503	-6.79078	0.000251183	0.00276492	0.305774
EHBP1	-1.60001	10.5271	-6.79025	0.000251306	0.00276492	0.305234
TSPAN6	-1.95865	9.87674	-6.7777	0.000254202	0.00279056	0.292524
VPS37B	-0.806293	7.74493	-6.76477	0.000257227	0.00281214	0.279405
FBXO30	-1.04644	8.14625	-6.76442	0.000257309	0.00281214	0.279052
AP2S1	-0.912867	10.7306	-6.74864	0.000261057	0.00284679	0.263015
WDR26	-0.726627	9.55576	-6.74219	0.000262605	0.00285736	0.256456
JUP	-1.13308	7.36038	-6.70681	0.000271288	0.00290566	0.220384
EHD3	-0.622417	6.36187	-6.69715	0.000273715	0.00291414	0.210506
TFPT	-1.31945	7.95689	-6.69707	0.000273736	0.00291414	0.210422
FAM60A	-1.44378	10.184	-6.67019	0.000280618	0.00296817	0.182888
FGD6	-1.28419	4.62768	-6.65248	0.000285259	0.00300436	0.1647
AFF4	-0.879407	10.4008	-6.61104	0.000296458	0.00307392	0.122002
C17orf49	-0.787777	8.22183	-6.59087	0.000302087	0.00310205	0.101149
WDFY1	-0.705823	9.55144	-6.57818	0.00030569	0.00312603	0.0880016
PEX7	-1.47282	6.88631	-6.57432	0.000306794	0.00312756	0.084006
AGPAT4	-0.933353	5.11793	-6.55935	0.000311123	0.0031591	0.0684699
G3BP2	-0.675533	11.2497	-6.55811	0.000311488	0.0031591	0.0671726
EPB41L5	-0.761543	8.60543	-6.54198	0.000316237	0.00318759	0.0503979
GDF15	-2.15782	9.38669	-6.52172	0.000322314	0.00323183	0.0292953
CXCL14	-4.85592	6.4005	-6.50445	0.000327602	0.00326887	0.011256
CCNB1IP1	-1.55053	9.96223	-6.49968	0.000329078	0.00327022	0.0062715
RNASE1	-3.11461	5.45444	-6.47934	0.000335463	0.00332695	-0.015028
DNAJB6	-0.85625	8.62462	-6.45248	0.000344107	0.00339901	-0.0432298
VPS18	-0.71523	7.44584	-6.43767	0.00034898	0.00342444	-0.0588138
DNAJC12	-1.43463	5.98569	-6.42141	0.000354416	0.00345174	-0.0759469
IGF2R	-1.08913	9.51477	-6.41827	0.000355478	0.00345174	-0.0792628
SESN1	-0.90906	7.31904	-6.41747	0.000355748	0.00345174	-0.0801046
GFPT1	-0.87304	7.85284	-6.3793	0.000368952	0.00354496	-0.120494
TNFRSF1B	-0.99844	4.84506	-6.37284	0.000371238	0.00354618	-0.127337
HDAC5	-0.78849	6.45821	-6.36384	0.000374453	0.00356309	-0.136895
CLDND1	-0.632923	9.6534	-6.33954	0.00038329	0.00363315	-0.162742
ZNF680	-1.33772	6.44452	-6.31064	0.000394105	0.00369305	-0.193574
TPD52L1	-1.72997	9.41229	-6.30506	0.000396229	0.00369889	-0.19953
OTUD5	-0.7441	6.94192	-6.26139	0.000413328	0.00380489	-0.246339
CLDN12	-1.06866	8.77961	-6.23743	0.000423062	0.00385448	-0.272126
CDYL	-0.57902	9.30174	-6.23475	0.000424167	0.00385742	-0.275016
OSBPL2	-0.847063	7.87955	-6.21011	0.000434474	0.0039294	-0.301613
MDFI	-1.15395	5.96081	-6.18484	0.000445335	0.00400557	-0.32896
OSBPL8	-0.646267	10.9193	-6.17895	0.000447911	0.00402141	-0.335349
SLC25A29	-1.22543	6.48972	-6.16623	0.000453528	0.00406236	-0.349152
MINPP1	-0.56829	9.97955	-6.16287	0.000455028	0.0040631	-0.352809
ITPKB	-1.81749	7.84884	-6.15463	0.000458725	0.00408871	-0.361771
C7orf10	-2.05502	7.93328	-6.13658	0.000466937	0.00415206	-0.381423
TMTC1	-0.754217	4.39475	-6.13126	0.000469391	0.00415206	-0.387226
CREB5	-1.61053	5.05346	-6.12701	0.000471359	0.00415622	-0.39186
ACVR1B	-0.76983	7.70597	-6.11801	0.000475557	0.00418416	-0.40168
TDRKH	-1.41012	7.21822	-6.11524	0.00047686	0.00418416	-0.404709
FBLIM1	-0.831287	7.76371	-6.11479	0.000477074	0.00418416	-0.405206
ARIH1	-0.728067	9.1722	-6.06871	0.000499331	0.00433255	-0.455695
COX7A2	-0.5649	11.8566	-6.06681	0.000500269	0.00433255	-0.457775
GMEB1	-0.750077	6.41577	-6.0506	0.000508394	0.0043809	-0.475612
FIG4	-1.85732	6.75235	-6.02891	0.000519492	0.00446093	-0.499518
CDK19	-1.39136	7.67173	-6.02275	0.00052269	0.00446153	-0.506313
BIVM	-2.33721	6.30907	-6.02266	0.000522739	0.00446153	-0.506416
CTSC	-0.692913	10.0526	-6.01724	0.000525574	0.00446647	-0.512404
CTSB	-0.697087	10.1621	-5.99987	0.000534778	0.00450585	-0.531623
SOX9	-1.45055	4.76626	-5.99244	0.000538768	0.004524	-0.53985
SH3BGRL2	-1.27656	6.45331	-5.96048	0.000556321	0.004644	-0.575336
ZNF605	-1.25324	5.96434	-5.95957	0.000556828	0.004644	-0.576345
HEBP2	-0.84755	8.66452	-5.95719	0.000558165	0.00464729	-0.578998
FHOD3	-2.21739	6.36604	-5.94909	0.000562731	0.00466764	-0.588014
PPP1R3C	-1.09076	4.76401	-5.94819	0.000563241	0.00466764	-0.589018
EPS8	-1.57619	6.41033	-5.94092	0.000567376	0.00468442	-0.597113
CHMP5	-0.588267	10.8657	-5.8953	0.000594134	0.00484849	-0.648108
PLCG2	-0.672373	5.48278	-5.89302	0.000595506	0.00485165	-0.650659
WASF3	-0.787823	9.19286	-5.87666	0.000605473	0.00490851	-0.669025
NCBP2	-0.731317	6.6869	-5.8521	0.000620779	0.00502433	-0.696645
C6orf192	-1.29356	4.91369	-5.83509	0.000631633	0.0051038	-0.715819
DCP1A	-0.598297	8.81668	-5.78869	0.000662345	0.00529983	-0.768335
NT5E	-0.664427	3.50048	-5.75215	0.000687701	0.00543509	-0.80988
PPP1R11	-0.833387	8.09979	-5.75151	0.00068815	0.00543509	-0.810602
WDR19	-1.92301	7.00165	-5.75007	0.000689172	0.00543509	-0.812244
YAP1	-0.598067	11.1731	-5.74463	0.00069305	0.00543693	-0.818448
C13orf23	-1.22982	8.95942	-5.74142	0.000695346	0.00543693	-0.822106
TMSB15A	-1.05674	10.6211	-5.74048	0.000696024	0.00543693	-0.823182
PDE7A	-1.18331	8.64708	-5.72389	0.000708053	0.00549704	-0.842129
BYSL	-0.85579	7.98613	-5.72372	0.00070818	0.00549704	-0.842327
CDK7	-0.87274	8.92142	-5.70651	0.00072091	0.0055664	-0.862024
SELM	-0.8614	7.88711	-5.68805	0.000734847	0.00562432	-0.883193
SLC39A10	-1.17695	9.56086	-5.67638	0.000743813	0.00568411	-0.896599
BPGM	-1.71308	7.16577	-5.65965	0.000756881	0.00575285	-0.915849
KLHL13	-0.89583	8.61331	-5.65689	0.000759053	0.00575285	-0.919018
PROS1	-1.93958	8.49893	-5.64464	0.00076882	0.00580198	-0.933148
DOCK6	-0.781577	4.78627	-5.64406	0.000769283	0.00580198	-0.933814
INPP5K	-1.17063	5.56377	-5.64338	0.000769831	0.00580198	-0.9346
PDLIM5	-1.84865	6.96945	-5.63757	0.000774516	0.00581064	-0.941306
DYNLT1	-0.529533	11.0333	-5.63012	0.000780571	0.00582945	-0.949912
MKKS	-1.22892	8.61624	-5.61149	0.000795948	0.00593529	-0.97147
DCAF12	-0.607837	8.51117	-5.60067	0.000805028	0.00596861	-0.984004
SEC63	-0.879673	9.855	-5.59968	0.000805866	0.00596861	-0.985155
S100B	-0.786493	4.88543	-5.59897	0.00080647	0.00596861	-0.985983
C20orf108	-0.62141	10.0468	-5.55461	0.000845015	0.00619803	-1.03756
GCC1	-0.69681	7.39905	-5.5407	0.000857523	0.00625593	-1.05379
REC8	-2.96261	5.76343	-5.54019	0.000857985	0.00625593	-1.05439
APPL2	-0.580013	6.47433	-5.50795	0.000887791	0.00636961	-1.09211
PXN	-0.931223	9.07538	-5.49847	0.000896769	0.00638828	-1.10322
DIP2B	-0.548263	8.30505	-5.49608	0.000899051	0.00638828	-1.10603
MED12	-0.661443	5.70627	-5.49577	0.000899346	0.00638828	-1.10639
SF3B5	-0.633537	10.2162	-5.47809	0.000916428	0.00647145	-1.12717
CSNK2A2	-0.740223	8.03572	-5.46893	0.000925418	0.00651103	-1.13795
STAT3	-0.81628	9.86963	-5.45292	0.000941368	0.00655424	-1.15681
HMOX1	-1.62537	8.58121	-5.45284	0.000941449	0.00655424	-1.15691
TP53INP1	-0.783073	9.38386	-5.45009	0.000944227	0.00655506	-1.16016
LYRM5	-0.943793	9.57526	-5.44439	0.000949993	0.00655848	-1.16688
UBLCP1	-0.543397	8.56705	-5.41769	0.000977566	0.0067105	-1.19846
AMD1	-0.7759	10.3049	-5.40733	0.000988498	0.00675771	-1.21074
IBTK	-0.63691	8.79064	-5.39159	0.00100538	0.00683227	-1.22943
ZCCHC17	-0.4784	7.81976	-5.37093	0.00102802	0.00696029	-1.254
DCP2	-0.856623	8.91559	-5.36228	0.00103766	0.00700636	-1.26431
WRNIP1	-0.554803	9.58538	-5.359	0.00104135	0.0070216	-1.26822
ZSCAN18	-1.14695	7.8	-5.35449	0.00104643	0.00704628	-1.27359
CDC25B	-0.75125	9.21091	-5.3512	0.00105017	0.00705278	-1.27752
IFITM1	-0.967833	12.071	-5.35112	0.00105026	0.00705278	-1.27762
KIAA1467	-0.881777	6.84443	-5.33452	0.00106932	0.00716122	-1.29746
SOCS6	-1.30585	8.10889	-5.30292	0.00110665	0.00737117	-1.33531
RGL2	-1.01808	7.05592	-5.30142	0.00110846	0.00737327	-1.33712
MYO6	-1.86163	7.36795	-5.29685	0.00111399	0.00739368	-1.34261
CLEC2B	-4.35525	6.34497	-5.29432	0.00111706	0.00739752	-1.34564
HIPK2	-1.45049	9.43772	-5.27691	0.00113848	0.00750208	-1.36659
RAB4A	-0.62221	9.96526	-5.261	0.00115844	0.0075945	-1.38576
SPRY1	-2.95905	9.27271	-5.26083	0.00115867	0.0075945	-1.38597
KCNMB4	-1.96833	5.81786	-5.22754	0.00120172	0.00781239	-1.4262
SPAG9	-0.749093	8.38208	-5.22657	0.001203	0.00781239	-1.42737
TNRC18	-1.46943	7.18735	-5.21679	0.001216	0.00787606	-1.43922
DCTN4	-0.472503	10.1937	-5.21394	0.00121982	0.00787852	-1.44268
PARN	-0.55395	9.06092	-5.20249	0.0012353	0.00793843	-1.45657
SERTAD1	-0.717823	7.60678	-5.18773	0.00125558	0.00805826	-1.47452
NUPL2	-0.650883	8.60845	-5.18512	0.0012592	0.00807099	-1.47769
ARHGAP17	-0.67396	7.57165	-5.17124	0.00127866	0.00816389	-1.4946
SYNCRIP	-0.686467	10.9752	-5.16842	0.00128266	0.00816824	-1.49803
PPARG	-0.764193	3.68547	-5.16568	0.00128654	0.00817186	-1.50137
RBM34	-0.557427	9.85652	-5.16189	0.00129195	0.00817462	-1.50599
SENP5	-0.561897	8.29682	-5.14567	0.0013154	0.00830168	-1.52581
CCND2	-3.54666	10.906	-5.13839	0.00132607	0.00834764	-1.53471
LMBR1L	-0.79988	5.79201	-5.11845	0.0013558	0.00850222	-1.55913
CHURC1	-0.589187	9.83623	-5.1116	0.00136618	0.00854297	-1.56754
PITPNA	-0.584133	9.09084	-5.10906	0.00137006	0.00854811	-1.57065
CSRNP2	-1.28431	7.28341	-5.10684	0.00137344	0.0085584	-1.57337
ZNF776	-0.676513	7.49024	-5.10155	0.00138157	0.00859821	-1.57987
DKK1	-1.8759	5.23081	-5.09898	0.00138554	0.00861201	-1.58303
KBTBD2	-0.696423	8.3236	-5.09739	0.00138799	0.00861641	-1.58498
IGBP1	-0.655233	10.8433	-5.07887	0.00141703	0.00874174	-1.60778
DNAL1	-0.608157	6.44867	-5.0738	0.00142508	0.00877871	-1.61402
AHCYL2	-0.608217	7.80217	-5.07069	0.00143007	0.00878902	-1.61786
DGUOK	-0.49874	10.2532	-5.06774	0.00143478	0.00880514	-1.62149
ACVR1	-1.80293	9.2296	-5.0611	0.00144551	0.00883988	-1.62969
DPYSL3	-1.51855	4.77271	-5.05976	0.00144768	0.00884202	-1.63134
CRISPLD2	-2.04107	6.38331	-5.05867	0.00144945	0.00884202	-1.63269
TNKS2	-0.558333	9.43766	-5.02676	0.00150236	0.00907494	-1.67215
MAFG	-0.566907	8.42093	-5.00289	0.00154335	0.009232	-1.70178
CCDC43	-0.65033	9.26548	-4.99659	0.00155438	0.00928672	-1.70961
AMN1	-0.575053	6.60472	-4.99392	0.00155908	0.00930351	-1.71293
ZNF627	-0.677077	7.60562	-4.97887	0.00158586	0.0094177	-1.73167
ZCCHC14	-1.06401	8.94043	-4.97705	0.00158912	0.00942575	-1.73394
TMEM50A	-0.5939	10.6518	-4.96514	0.00161073	0.00949673	-1.74879
CXorf26	-0.48725	9.95358	-4.94596	0.00164621	0.00967121	-1.77276
C14orf43	-0.953197	8.06608	-4.94393	0.00165002	0.00968207	-1.7753
SRGAP2	-0.58974	7.9772	-4.9287	0.00167887	0.00981633	-1.79437
ACTA2	-1.60201	8.27648	-4.92621	0.00168364	0.00981889	-1.79749
CTNND1	-0.76163	6.65339	-4.91029	0.00171451	0.00995385	-1.81746
C10orf35	-0.449863	7.74342	-4.90099	0.00173283	0.0100344	-1.82915
PRKAG2	-0.639687	6.9276	-4.88296	0.00176896	0.0101979	-1.85184
DOCK11	-1.60527	6.15509	-4.86681	0.00180205	0.0103644	-1.87221
CDC40	-0.922287	7.97307	-4.85495	0.00182678	0.0104822	-1.88719
SHPRH	-1.02363	7.23344	-4.84605	0.00184559	0.010541	-1.89844
ECHDC1	-0.737087	10.1368	-4.84397	0.00185	0.010554	-1.90107
IFT20	-0.841673	8.91764	-4.83563	0.00186787	0.0106327	-1.91163
ZNF84	-0.746	7.97086	-4.83552	0.00186811	0.0106327	-1.91177
CMTM4	-0.827203	7.97477	-4.82268	0.00189598	0.0107789	-1.92804
BCL2	-1.71007	4.50009	-4.81221	0.00191905	0.0108475	-1.94133
CRISPLD1	-0.95846	8.10009	-4.78963	0.00196988	0.0110587	-1.97004
FXR2	-0.61855	7.66798	-4.78182	0.00198781	0.0111375	-1.97999
GATAD2A	-0.544893	7.99718	-4.78155	0.00198844	0.0111375	-1.98034
C7orf41	-1.78948	7.28226	-4.77524	0.00200307	0.0111913	-1.98838
IFT27	-0.654973	7.65214	-4.77447	0.00200485	0.0111913	-1.98936
BTN2A1	-0.729403	7.49442	-4.76572	0.00202534	0.0112801	-2.00053
GDI1	-0.628403	8.4004	-4.75552	0.00204952	0.0113776	-2.01356
CYP4X1	-1.76753	4.5933	-4.75542	0.00204976	0.0113776	-2.01369
NUP153	-0.610217	9.87126	-4.75261	0.00205648	0.0113892	-2.01728
PHF8	-0.75306	6.73658	-4.75044	0.00206168	0.0114022	-2.02005
RAB7A	-0.472833	9.30029	-4.7497	0.00206346	0.0114022	-2.021
SLC38A1	-0.723733	10.6942	-4.74515	0.00207443	0.0114244	-2.02682
ZBED4	-0.984873	8.76697	-4.74349	0.00207845	0.0114323	-2.02894
GTF2B	-0.607113	9.68267	-4.74264	0.00208051	0.0114323	-2.03003
SYNJ2BP	-0.49331	8.96934	-4.73892	0.00208956	0.0114565	-2.0348
DAPK1	-1.17122	6.93463	-4.73648	0.00209552	0.0114701	-2.03792
LTV1	-0.86732	8.60605	-4.736	0.00209669	0.0114701	-2.03853
B4GALT3	-0.669243	8.39544	-4.72156	0.00213236	0.0116523	-2.05705
CYTH2	-0.814687	6.78165	-4.71547	0.00214759	0.0117096	-2.06486
MOAP1	-1.04549	10.1333	-4.71007	0.00216121	0.0117708	-2.0718
KIAA1737	-0.575347	6.89747	-4.70747	0.00216781	0.0117807	-2.07514
ZNF263	-0.708663	7.78081	-4.70652	0.00217023	0.0117809	-2.07637
RASA1	-0.527333	9.02153	-4.70172	0.00218245	0.0118212	-2.08253
FZD7	-1.69907	10.0307	-4.69941	0.00218837	0.0118403	-2.0855
HOXC10	-0.882467	6.74607	-4.6976	0.00219301	0.0118524	-2.08783
TSC22D3	-2.04946	7.63905	-4.69593	0.00219733	0.0118627	-2.08998
TPCN1	-0.580307	7.64834	-4.69271	0.00220563	0.0118945	-2.09412
RAB32	-0.765833	8.10154	-4.68903	0.0022152	0.0119263	-2.09887
LDB2	-0.462473	3.0549	-4.68857	0.00221637	0.0119263	-2.09945
HSPC159	-0.573007	8.21854	-4.68099	0.0022362	0.0120199	-2.10922
CDCP1	-2.32864	6.14661	-4.66902	0.0022679	0.0121373	-2.12466
OAZ2	-0.589887	8.90471	-4.65386	0.00230874	0.0123025	-2.14424
ZNF302	-0.519887	8.87435	-4.6421	0.002341	0.0124073	-2.15945
KDM1B	-0.694607	6.67804	-4.63735	0.00235419	0.0124194	-2.16561
ATG5	-0.700583	8.19383	-4.62398	0.00239169	0.0125947	-2.18294
DNMT3A	-1.06421	6.57467	-4.6165	0.00241295	0.0126796	-2.19264
CDR2	-0.554923	7.88117	-4.613	0.00242299	0.0127188	-2.19719
BTBD3	-0.881977	8.17544	-4.60226	0.00245403	0.0128302	-2.21114
ZNF385B	-0.57021	4.41314	-4.59817	0.00246597	0.01285	-2.21646
RICTOR	-0.488687	8.0803	-4.59778	0.00246713	0.01285	-2.21698
STK4	-0.590983	9.17894	-4.59719	0.00246886	0.01285	-2.21774
TNPO1	-0.486227	10.3301	-4.57928	0.00252197	0.0130165	-2.24107
ERCC5	-0.691567	7.50329	-4.57726	0.00252805	0.0130343	-2.24371
SNX19	-0.725987	8.21348	-4.57376	0.00253859	0.0130749	-2.24827
PARM1	-0.606677	4.80917	-4.56854	0.00255443	0.0131428	-2.25508
HK1	-0.507427	10.0232	-4.55369	0.00260006	0.0133121	-2.27447
AP3B1	-0.517263	8.95112	-4.55344	0.00260085	0.0133121	-2.27481
EPT1	-0.495457	9.32564	-4.54859	0.00261593	0.0133369	-2.28114
PIBF1	-0.63248	8.89649	-4.54668	0.00262192	0.0133369	-2.28365
POGZ	-0.543827	7.53099	-4.53794	0.00264944	0.0134139	-2.29508
BAT5	-0.487183	10.1026	-4.53755	0.00265067	0.0134139	-2.29559
CD109	-2.24342	5.26249	-4.5336	0.00266325	0.0134546	-2.30077
IP6K2	-0.981377	8.3472	-4.52068	0.00270475	0.0136038	-2.3177
GLIPR2	-0.91309	7.10401	-4.51338	0.00272854	0.0136768	-2.32729
PFKFB3	-0.72788	8.592	-4.51287	0.00273022	0.0136768	-2.32797
RELB	-1.00403	6.10495	-4.51153	0.00273459	0.0136841	-2.32972
C9orf16	-0.666	7.47529	-4.49415	0.00279228	0.0139303	-2.35257
C2orf44	-0.813103	5.22322	-4.49005	0.00280609	0.013985	-2.35797
EIF1B	-0.796477	9.14826	-4.48134	0.00283566	0.0140897	-2.36945
GNAI1	-1.12837	7.26042	-4.47871	0.00284466	0.0141202	-2.37291
TRMT11	-0.853377	8.4596	-4.47203	0.00286763	0.0142056	-2.38171
DDA1	-0.457077	7.65151	-4.46684	0.00288566	0.0142662	-2.38857
NISCH	-0.82203	7.78143	-4.45434	0.00292953	0.0144266	-2.40508
SRPK1	-0.613347	9.93991	-4.45405	0.00293056	0.0144266	-2.40546
SF3B14	-0.477533	11.3378	-4.45343	0.00293273	0.0144266	-2.40627
YRDC	-0.781017	9.60032	-4.42938	0.00301934	0.0146913	-2.43811
CES1	-1.57957	5.05759	-4.42402	0.00303903	0.0147537	-2.44522
ATP6V1F	-0.5695	10.3781	-4.42345	0.00304115	0.0147537	-2.44598
TMEM132A	-0.55653	7.73524	-4.42234	0.00304524	0.0147591	-2.44745
ZFAND3	-0.527377	7.836	-4.42024	0.003053	0.0147822	-2.45023
PRKX	-0.503747	8.40828	-4.41141	0.0030859	0.014883	-2.46195
C12orf23	-0.608243	9.96415	-4.39922	0.00313198	0.0150568	-2.47815
KLHL21	-0.555823	6.41249	-4.38273	0.00319547	0.0152917	-2.50009
EXOC2	-0.730697	7.05534	-4.37373	0.00323074	0.0154007	-2.51209
ZNF675	-1.25745	4.8219	-4.36303	0.00327322	0.0155486	-2.52636
PCSK9	-1.17774	4.87315	-4.36274	0.00327439	0.0155486	-2.52675
HBP1	-1.01703	9.60578	-4.35415	0.00330895	0.0156813	-2.53822
TRIM27	-0.594447	8.56831	-4.35335	0.00331219	0.0156813	-2.53929
MYO1E	-0.538773	5.45789	-4.35186	0.00331823	0.0156813	-2.54128
C19orf25	-0.473623	5.72218	-4.34746	0.00333616	0.015744	-2.54717
RWDD1	-0.464137	9.30314	-4.33217	0.00339926	0.0160028	-2.56763
SH3PXD2B	-0.724993	6.60298	-4.32359	0.00343521	0.0161259	-2.57912
HLA-E	-0.799123	9.66915	-4.3216	0.00344361	0.0161346	-2.58179
PSMB1	-0.551433	11.39	-4.31432	0.00347454	0.016264	-2.59155
ZYX	-0.639033	7.13172	-4.30462	0.00351623	0.016428	-2.60458
GPRC5B	-0.603643	6.55677	-4.30182	0.00352837	0.0164691	-2.60834
KIAA0430	-0.88569	7.88655	-4.29755	0.00354699	0.0165091	-2.61408
LARGE	-0.633307	5.71227	-4.29621	0.00355284	0.0165099	-2.61588
LDOC1	-0.561913	7.41559	-4.29598	0.00355386	0.0165099	-2.6162
ORC3L	-1.01307	8.69722	-4.28776	0.00359002	0.0166297	-2.62725
DGKA	-0.506037	4.1152	-4.28762	0.00359067	0.0166297	-2.62744
C17orf80	-0.536003	7.83863	-4.25774	0.00372565	0.0170181	-2.66771
GLUL	-0.417467	11.2385	-4.25705	0.00372885	0.0170181	-2.66865
PLEKHB2	-0.488823	9.85686	-4.25626	0.00373248	0.0170189	-2.66971
FAHD2A	-0.883783	8.57412	-4.25444	0.00374091	0.0170415	-2.67217
IWS1	-0.402377	9.01621	-4.24325	0.00379311	0.0171999	-2.68729
DUSP5	-0.9879	7.17881	-4.23705	0.00382239	0.0173167	-2.69567
DDAH2	-0.622593	7.56425	-4.23352	0.00383916	0.0173767	-2.70045
SGPL1	-0.93663	7.19958	-4.22896	0.00386099	0.0174595	-2.70663
RCBTB1	-0.585173	8.4691	-4.22708	0.00386998	0.0174841	-2.70917
RNF114	-0.420937	8.99507	-4.22253	0.00389192	0.017551	-2.71533
ADRBK2	-0.859647	4.95111	-4.2127	0.0039398	0.0177399	-2.72866
QARS	-0.407753	9.18408	-4.21246	0.00394099	0.0177399	-2.72899
STK35	-0.436927	9.01999	-4.21069	0.00394967	0.0177627	-2.73139
ZNHIT6	-0.58672	8.65026	-4.18812	0.00406234	0.0181535	-2.76205
PPPDE2	-0.55826	7.86542	-4.17974	0.00410508	0.0182947	-2.77345
2020-03-06	-0.77859	9.88667	-4.17682	0.00412008	0.0183319	-2.77742
PLAT	-0.681937	4.39156	-4.17666	0.00412087	0.0183319	-2.77763
STAMBP	-0.47475	8.42723	-4.16763	0.00416769	0.0184683	-2.78994
FAM188A	-0.515783	7.87539	-4.16713	0.00417027	0.0184683	-2.79062
ARMCX1	-0.70396	9.29079	-4.15573	0.00423021	0.0186676	-2.80616
KIAA1191	-0.548927	10.0829	-4.1557	0.00423041	0.0186676	-2.80621
DDX20	-0.59795	8.50166	-4.15271	0.00424628	0.0187208	-2.81029
PIP4K2B	-0.41218	8.68472	-4.14836	0.00426951	0.0187896	-2.81623
PEBP1	-0.413633	10.9784	-4.13856	0.00432228	0.0190049	-2.82961
YIPF3	-0.564677	5.54473	-4.12143	0.00441637	0.0193618	-2.85305
CTGF	-1.57286	8.42297	-4.11738	0.00443894	0.0194015	-2.8586
LPL	-3.32832	5.85597	-4.11649	0.0044439	0.0194015	-2.85982
ARF1	-0.385767	10.9282	-4.11648	0.00444396	0.0194015	-2.85983
RHBDF1	-0.414913	6.60702	-4.0997	0.00453892	0.0196616	-2.88284
GRAMD1C	-1.0014	4.51279	-4.07846	0.0046623	0.0200853	-2.91202
APOA2	-0.853043	3.66824	-4.07787	0.00466578	0.0200853	-2.91283
TSPYL4	-0.927837	8.53062	-4.06791	0.00472497	0.0202745	-2.92654
GBA2	-0.577977	5.80321	-4.06701	0.0047303	0.0202745	-2.92777
TXNRD1	-0.632667	10.5364	-4.05053	0.00483015	0.0206128	-2.95048
HBEGF	-0.884883	5.71623	-4.04721	0.00485058	0.0206612	-2.95507
SUPV3L1	-0.433487	8.23262	-4.04644	0.00485528	0.0206612	-2.95613
PLDN	-0.561337	9.10441	-4.04596	0.00485826	0.0206612	-2.95679
C5orf41	-1.80124	6.19956	-4.03903	0.00490121	0.0207722	-2.96636
DHTKD1	-0.585227	8.01674	-4.03806	0.00490723	0.0207798	-2.96769
ANKRD28	-0.59978	9.59599	-4.0279	0.00497105	0.020996	-2.98174
ZNF629	-0.63795	7.30504	-4.02486	0.00499027	0.0210591	-2.98593
IRS2	-2.87456	6.10229	-4.02239	0.005006	0.0211074	-2.98935
ZNHIT3	-0.595303	9.17595	-4.00528	0.00511632	0.0214133	-3.01303
PPM1B	-0.547393	8.62801	-4.00508	0.00511764	0.0214133	-3.01332
EIF2S3	-0.5451	10.8399	-4.00404	0.00512446	0.0214236	-3.01476
BRP44L	-0.575767	7.03771	-3.99989	0.00515164	0.021519	-3.02051
RAB5A	-0.48313	10.3135	-3.99713	0.00516983	0.0215767	-3.02434
HLA-DMA	-0.8612	4.6293	-3.99373	0.00519236	0.0216341	-3.02906
CDKN1A	-0.414733	10.1003	-3.98626	0.00524215	0.0218047	-3.03942
STX6	-0.409123	9.01542	-3.98546	0.00524749	0.0218085	-3.04053
FAM117A	-0.938667	7.67797	-3.97302	0.00533168	0.0221397	-3.05781
SERINC2	-0.64323	6.22948	-3.96705	0.00537261	0.0222909	-3.06611
NR4A1	-1.01168	8.84944	-3.95993	0.00542185	0.0224574	-3.07602
GLRX	-0.943057	8.57676	-3.94947	0.0054951	0.0227417	-3.09058
USO1	-0.531463	9.61717	-3.94146	0.00555195	0.0229192	-3.10175
YES1	-0.41585	9.8735	-3.93413	0.00560448	0.0231167	-3.11196
GATM	-1.58995	5.94577	-3.93176	0.00562157	0.0231678	-3.11527
BTAF1	-0.489873	9.20783	-3.93084	0.00562827	0.0231761	-3.11656
SLC7A7	-2.3071	5.6994	-3.92237	0.00568996	0.0233715	-3.12839
YPEL3	-0.439807	6.47712	-3.92111	0.00569918	0.0233755	-3.13014
TMCC2	-0.384973	6.03789	-3.92054	0.0057034	0.0233755	-3.13094
TRAF4	-0.611977	9.28404	-3.9159	0.00573759	0.0234305	-3.13743
PCGF2	-0.781703	9.0595	-3.90101	0.00584887	0.0237864	-3.15825
ACOT13	-0.645917	9.62353	-3.89737	0.00587644	0.0238395	-3.16335
PRICKLE2	-0.56196	4.50943	-3.89227	0.00591529	0.023938	-3.1705
TBCK	-0.406107	8.7709	-3.88532	0.0059687	0.0241145	-3.18024
GUCY1A3	-3.32432	5.65705	-3.88267	0.00598918	0.0241775	-3.18395
ARL8B	-0.432	10.6673	-3.87342	0.00606131	0.0244086	-3.19692
FAM131A	-0.551487	6.33274	-3.86508	0.00612719	0.0246538	-3.20863
LRP11	-0.921507	8.37327	-3.86286	0.00614486	0.0246846	-3.21175
SFRS18	-0.74408	8.81274	-3.85123	0.00623828	0.0249785	-3.2281
FOXC1	-0.812157	6.40167	-3.83822	0.00634469	0.0253839	-3.24641
EMB	-1.89134	4.97987	-3.82661	0.00644126	0.0256869	-3.26277
C1orf38	-0.616967	6.95402	-3.82575	0.00644843	0.0256947	-3.26397
RC3H2	-1.00348	8.11186	-3.8248	0.00645645	0.0257058	-3.26532
RCAN2	-0.69443	5.29915	-3.82271	0.00647409	0.0257553	-3.26827
PPAP2B	-0.996043	7.32786	-3.8143	0.00654543	0.0259971	-3.28013
MCFD2	-0.390833	9.33254	-3.81234	0.00656218	0.0260427	-3.2829
NFASC	-0.82814	6.58206	-3.80852	0.00659493	0.0261305	-3.28828
RANBP17	-0.944343	6.0887	-3.80311	0.00664173	0.0262527	-3.29593
CRMP1	-0.477083	5.27616	-3.79629	0.00670117	0.0264452	-3.30557
YPEL5	-1.03463	8.77067	-3.79228	0.00673634	0.0265627	-3.31123
CCNG1	-0.560467	10.7165	-3.79114	0.00674637	0.026581	-3.31285
APLNR	-1.01899	3.73614	-3.76152	0.00701324	0.0273916	-3.35479
C6orf89	-0.487663	7.14527	-3.75778	0.00704776	0.0274829	-3.3601
RRP1B	-0.415933	10.5878	-3.74289	0.00718698	0.0278714	-3.38124
NRN1	-1.43523	6.16498	-3.73546	0.00725758	0.028057	-3.3918
CALD1	-1.25557	10.1226	-3.73071	0.00730305	0.0282106	-3.39855
SLC37A3	-0.628097	8.75243	-3.72846	0.0073248	0.0282725	-3.40176
SRPX	-0.906607	8.94452	-3.72506	0.00735765	0.028377	-3.40659
RTCD1	-0.65126	9.04008	-3.71885	0.00741814	0.0285211	-3.41543
TRIB3	-1.54291	8.69744	-3.71329	0.00747273	0.0286862	-3.42335
ARID4B	-0.591083	9.60474	-3.71229	0.00748256	0.0287016	-3.42477
EEF2	-0.415933	11.8993	-3.70945	0.00751062	0.0287868	-3.42881
HBS1L	-1.1229	7.68433	-3.70194	0.00758545	0.0290285	-3.43952
RNF8	-0.535507	7.98518	-3.70025	0.0076025	0.0290712	-3.44194
PHF23	-0.661837	8.76276	-3.69474	0.007658	0.0292607	-3.44979
QSOX1	-0.397947	8.0364	-3.69264	0.00767928	0.0292966	-3.45278
UNC119	-0.392147	6.61835	-3.68368	0.00777091	0.0295775	-3.46558
UNC119B	-0.418927	9.31238	-3.68248	0.00778323	0.0296015	-3.46729
GLT1D1	-0.69233	5.22001	-3.67862	0.00782312	0.0297303	-3.47281
RNF14	-0.604803	8.08088	-3.67785	0.0078311	0.0297377	-3.47391
ZNHIT1	-0.400163	9.51356	-3.67472	0.00786366	0.0298154	-3.47838
KDM3A	-0.831777	8.94284	-3.66832	0.00793059	0.030046	-3.48753
ECD	-0.573337	9.31623	-3.65851	0.00803448	0.0303696	-3.50156
DNAL4	-0.501443	6.18105	-3.65747	0.00804557	0.0303698	-3.50305
ATRN	-0.59401	7.20117	-3.6561	0.00806021	0.0303815	-3.50501
SFRS17A	-0.4318	8.46143	-3.65477	0.0080745	0.0304043	-3.50692
TSPAN33	-0.498517	7.53462	-3.65146	0.00811004	0.0304915	-3.51166
STAU1	-0.364667	10.456	-3.64417	0.00818901	0.0307415	-3.5221
Septin 6	-0.644463	8.11444	-3.62956	0.00834973	0.0311989	-3.54305
NUFIP2	-0.496777	9.72271	-3.62881	0.0083581	0.0311989	-3.54413
BAZ1A	-0.539097	8.59156	-3.6285	0.00836149	0.0311989	-3.54457
ZNRD1	-0.355253	9.25121	-3.62762	0.00837134	0.0312121	-3.54584
SELK	-0.3336	10.2493	-3.62457	0.00840541	0.0312918	-3.55021
CDK5R1	-0.559103	4.55601	-3.61981	0.0084589	0.0314434	-3.55705
PHIP	-0.457533	9.06479	-3.61318	0.00853399	0.0316509	-3.56657
ETF1	-0.52719	9.93596	-3.6105	0.00856467	0.0317169	-3.57043
OCIAD2	-1.01984	9.06486	-3.60845	0.00858808	0.0317798	-3.57337
SLC6A15	-0.727497	4.13023	-3.60737	0.00860048	0.0317819	-3.57493
PLEKHO2	-0.645693	6.45302	-3.60663	0.00860891	0.0317819	-3.57598
NDUFAF4	-0.647953	9.20076	-3.60562	0.00862055	0.0317819	-3.57744
ARIH2	-0.501657	8.78479	-3.60515	0.00862594	0.0317819	-3.57811
TP53INP2	-0.456947	6.59274	-3.60503	0.00862734	0.0317819	-3.57828
ATP13A2	-0.52641	6.33462	-3.59896	0.00869763	0.031993	-3.58702
HSD17B14	-0.631443	6.06238	-3.59077	0.00879337	0.0322272	-3.59881
FAM89B	-0.77492	7.30279	-3.58511	0.00886013	0.0324214	-3.60695
PNP	-0.46617	8.73194	-3.57932	0.00892907	0.032601	-3.61529
C20orf194	-0.717507	6.30825	-3.57515	0.00897908	0.0327594	-3.6213
P4HA2	-0.580907	7.81169	-3.57421	0.00899041	0.0327764	-3.62266
C9orf78	-0.34164	9.20247	-3.57143	0.00902398	0.0328745	-3.62667
CDC42EP1	-0.471927	5.87892	-3.56944	0.00904805	0.0329378	-3.62953
DMTF1	-0.829977	8.75696	-3.55844	0.00918256	0.0333291	-3.64541
ARPC5L	-0.43643	10.2864	-3.55384	0.00923939	0.0334368	-3.65205
ZNF133	-0.414093	5.42186	-3.55034	0.00928296	0.0335698	-3.6571
DENND2A	-1.8206	5.75749	-3.54909	0.00929855	0.033577	-3.65891
PLEKHB1	-0.625387	5.4543	-3.54454	0.00935558	0.03371	-3.66548
PTBP2	-0.597347	7.52	-3.54196	0.0093881	0.0337628	-3.66921
CLIP2	-1.28027	5.92477	-3.53692	0.00945195	0.0339073	-3.6765
PIGF	-0.49032	8.31133	-3.53404	0.00948868	0.0340143	-3.68067
GABARAP	-0.392667	10.6544	-3.52932	0.00954915	0.0341814	-3.6875
PMEPA1	-1.35495	6.91909	-3.52418	0.00961542	0.0343687	-3.69493

## Sheet: up_GSE54772
	logFC	AveExpr	t	P.Value	adj.P.Val	B
BMP6	4.86959	5.22095	898.386	1.73134e-07	0.00113292	6.00596
AF086154 /// RP11-432J24.5	6.36068	5.44233	857.978	1.92666e-07	0.00113292	6.00167
GAGE1 /// GAGE12B /// GAGE12C /// GAGE12D /// GAGE12E /// GAGE12F /// GAGE12G /// GAGE12H /// GAGE12I /// GAGE12J /// GAGE13 /// GAGE2A /// GAGE2B /// GAGE2C /// GAGE2D /// GAGE2E /// GAGE3 /// GAGE4 /// GAGE5 /// GAGE6 /// GAGE7 /// GAGE8	10.1004	7.82768	596.138	4.48844e-07	0.0019807	5.95027
LOC101928123	4.05184	5.93063	566.513	5.05258e-07	0.0019807	5.9398
GAGE1 /// GAGE12B /// GAGE12C /// GAGE12D /// GAGE12E /// GAGE12F /// GAGE12G /// GAGE12H /// GAGE12I /// GAGE12J /// GAGE13 /// GAGE2D /// GAGE4 /// GAGE5 /// GAGE6 /// GAGE7	8.89786	7.27107	430.277	9.57166e-07	0.00281419	5.86265
DACH1	5.35253	4.92046	353.714	1.50883e-06	0.00329601	5.7793
FAM9B	5.22655	4.85747	346.966	1.57787e-06	0.00329601	5.76948
CPT1C	5.59434	5.40091	337.428	1.6834e-06	0.00329601	5.7547
BIRC3	4.75404	7.13856	336.108	1.6988e-06	0.00329601	5.75256
POU3F3	5.21902	4.8537	321.03	1.88992e-06	0.00329601	5.72649
CNTN3	0.386403	2.43739	315.909	1.96183e-06	0.00329601	5.71689
LRFN5	4.11672	5.11276	300.952	2.19579e-06	0.00344314	5.68633
WDR72	9.41167	7.00361	263.753	2.98317e-06	0.0042751	5.59026
GAGE1 /// GAGE12B /// GAGE12C /// GAGE12D /// GAGE12E /// GAGE12F /// GAGE12G /// GAGE12H /// GAGE12I /// GAGE12J /// GAGE13 /// GAGE2A /// GAGE2C /// GAGE2D /// GAGE2E /// GAGE4 /// GAGE5 /// GAGE6 /// GAGE7 /// GAGE8	8.95013	7.32338	259.793	3.08986e-06	0.0042751	5.57795
ISL1	3.37127	6.29891	245.388	3.52759e-06	0.00460958	5.52892
MAGEA3 /// MAGEA6	9.00082	7.07092	222.729	4.41783e-06	0.00505303	5.43577
MERTK	1.77298	3.7526	220.727	4.51144e-06	0.00505303	5.42643
AOAH	3.27773	4.61284	212.112	4.94854e-06	0.00529066	5.38383
MAGEA12	9.08744	6.82981	192.796	6.17714e-06	0.00605385	5.27205
IL7	5.4034	5.46493	176.537	7.57978e-06	0.00713136	5.15635
ABCB1	10.6121	7.58077	161.416	9.33218e-06	0.00796041	5.02593
SLC25A33	1.67522	10.2663	159.772	9.55667e-06	0.00796041	5.01018
GS1-259H13.2	1.65492	3.80145	148.849	1.1265e-05	0.00854726	4.89649
CR936796	6.72971	5.63871	140.049	1.29778e-05	0.0095391	4.79199
GAGE12B /// GAGE12F /// GAGE12G /// GAGE12I /// GAGE4 /// GAGE5 /// GAGE6 /// GAGE7	9.30121	6.94182	132.835	1.46738e-05	0.0104589	4.69633
MYO18A /// TIAF1	2.61581	8.7541	128.621	1.58149e-05	0.0109406	4.63575
MAGEA6	9.22282	6.94257	121.432	1.80747e-05	0.0121467	4.52353
DESI1	1.10586	7.2256	114.782	2.06006e-05	0.0128111	4.40851
RABGAP1L	3.36938	9.91279	113.393	2.11913e-05	0.0128111	4.38301
FAM129A	4.18059	10.7628	109.09	2.31836e-05	0.0133	4.30042
CCDC181	4.54707	5.58791	107.912	2.37753e-05	0.0133148	4.27685
ELOVL4	0.480958	8.92606	101.251	2.75669e-05	0.0140957	4.13494
PRR7	2.34166	5.44632	97.5125	3.00838e-05	0.0147676	4.04839
CR2	0.0806382	2.28451	93.5547	3.31224e-05	0.0158994	3.95079
GAGE12B /// GAGE12C /// GAGE12D /// GAGE12E /// GAGE12F /// GAGE12G /// GAGE12H /// GAGE12I /// GAGE2A /// GAGE2C /// GAGE4 /// GAGE5 /// GAGE6 /// GAGE7	9.65123	7.16178	91.3089	3.50451e-05	0.0163869	3.89249
C9orf84	5.3822	4.97108	90.0201	3.62214e-05	0.0163869	3.85801
MRPL50	0.782632	10.5039	87.115	3.90884e-05	0.0167163	3.77746
TBL1X	3.77771	9.78789	82.9284	4.38246e-05	0.0178092	3.65399
L3MBTL4	5.53058	5.05999	82.1083	4.48477e-05	0.0178092	3.62872
ASUN	1.14487	12.1645	80.651	4.6752e-05	0.0178092	3.58289
ABHD17C	1.45983	9.62012	79.96	4.76955e-05	0.0178092	3.56073
MGAT4C	6.9538	5.73736	79.3272	4.85837e-05	0.0178553	3.5402
SEMA3E	2.43043	3.4594	77.8414	5.07643e-05	0.0183696	3.49105
UBE3D	1.59184	6.72983	76.2473	5.32629e-05	0.0185792	3.43681
NAP1L5	2.22704	8.06649	74.7207	5.58239e-05	0.0187576	3.38334
PPIF	0.579905	9.71153	72.299	6.02621e-05	0.019703	3.2953
ABCB1 /// ABCB4	10.4469	7.98991	72.2729	6.03126e-05	0.019703	3.29433
BAI3	7.37214	5.93175	69.3496	6.63809e-05	0.0198957	3.18244
JAG1	0.975423	11.896	69.2514	6.65997e-05	0.0198957	3.17857
RHOBTB1	3.24331	7.47949	68.013	6.94493e-05	0.0198957	3.12912
PIGW	0.796294	10.2571	68.0074	6.94624e-05	0.0198957	3.1289
NDUFAF5	1.17152	9.52667	67.348	7.10518e-05	0.0198957	3.10207
WIF1	3.52423	4.00905	65.3703	7.61429e-05	0.0210701	3.01945
LOC102724257 /// TMC5	3.59928	4.45463	64.6635	7.80891e-05	0.0213574	2.98911
RDH11	0.907793	12.2151	63.9847	8.0026e-05	0.0214682	2.95957
RXFP1	5.37702	4.9327	62.6969	8.38943e-05	0.0219253	2.90237
CD83	2.59706	7.0863	61.4334	8.79548e-05	0.0224868	2.84475
KAL1	4.14586	4.31712	60.014	9.28597e-05	0.0230611	2.77818
AOC3	2.57651	3.88741	59.888	9.3314e-05	0.0230611	2.77217
RPL26L1	0.58187	11.4179	59.1199	9.61527e-05	0.0230611	2.7352
PLCG2	1.31678	7.23104	58.6574	9.79219e-05	0.0230611	2.71264
RP11-874J12.4	3.48389	4.7384	58.6349	9.80093e-05	0.0230611	2.71153
LIMS3 /// LIMS3L	3.85503	4.40053	58.5037	9.85201e-05	0.0230611	2.70509
LDOC1	3.05701	7.02421	58.3751	9.9025e-05	0.0230611	2.69875
NPTX2	3.02512	4.24358	57.5442	0.000102376	0.023373	2.6574
ZBTB24	1.17115	8.94586	56.7717	0.000105639	0.0234409	2.61828
TMEM248	0.732019	10.7507	55.674	0.000110537	0.0240736	2.56152
C15orf41	1.91459	7.39598	54.6326	0.00011549	0.0240979	2.50638
LOC389906	1.90984	7.38102	54.3084	0.000117097	0.0240979	2.48895
MPP7	3.21531	4.8872	54.1645	0.000117821	0.0240979	2.48116
GAGE3	6.18116	6.54745	53.6116	0.00012066	0.0244336	2.45104
LRG1	3.0108	5.61497	52.8195	0.000124902	0.0244336	2.40721
SMURF2	1.51574	12.0396	52.8173	0.000124914	0.0244336	2.40708
DOCK4	2.99257	4.97828	52.8039	0.000124988	0.0244336	2.40634
NOL11	0.342052	11.5192	51.3437	0.000133394	0.0249309	2.32336
HSPA9	0.893845	13.3965	51.3174	0.000133553	0.0249309	2.32184
MAGEA11	5.59945	5.04889	49.978	0.000142008	0.0255511	2.24313
C19orf12	1.30089	9.58773	49.169	0.00014749	0.0258889	2.19435
CYB5R2	4.92731	5.32995	47.688	0.00015834	0.026968	2.10252
NCAM1	4.2509	4.83722	46.989	0.000163861	0.026968	2.058
GDAP1	2.68808	8.18038	46.936	0.000164291	0.026968	2.05459
RP11-75C9.1	4.48129	4.56557	46.7267	0.000166004	0.026968	2.04109
MEF2C	2.36186	3.91767	46.6969	0.00016625	0.026968	2.03916
SNAP91	6.07308	5.33989	46.2476	0.000170022	0.0272046	2.00992
LOC283352	8.79648	6.9716	45.7527	0.000174321	0.0275181	1.97731
PHACTR2	1.96014	11.7437	45.2452	0.000178892	0.0277799	1.94345
DKFZP434L187 /// DKFZP434L187	3.36094	3.98638	45.041	0.00018078	0.0277916	1.9297
CYCS	1.24093	13.3368	44.7554	0.000183468	0.0280218	1.91034
CCL2	7.63189	6.12345	44.204	0.000188823	0.0284699	1.87256
GSTA4	2.75171	8.82899	43.7884	0.000193008	0.0289155	1.84372
METTL21A	0.967875	9.85545	43.2512	0.000198616	0.0291607	1.80598
PTPRG-AS1	1.12098	5.97142	43.015	0.000201156	0.0292061	1.78921
ARHGAP10	0.441541	7.30727	42.5677	0.000206095	0.0296529	1.75716
BEX1	8.11941	6.82959	42.4318	0.00020763	0.0296529	1.74735
PCDHB5	3.01622	7.84643	42.3979	0.000208015	0.0296529	1.7449
SP4	1.51606	9.21449	42.229	0.000209951	0.0296967	1.73264
LINC00973	2.87561	3.86847	41.4522	0.000219194	0.0301188	1.67553
IARS	0.558418	12.7922	41.4295	0.000219473	0.0301188	1.67384
PPP2CA	0.560383	12.3971	40.83	0.000227022	0.0305131	1.6289
LEPR /// LEPROT	1.47245	10.073	40.3858	0.000232857	0.0307303	1.59511
CPNE8	4.0173	9.10062	40.3715	0.000233049	0.0307303	1.59402
LOC613266	6.86443	6.03647	40.3536	0.00023329	0.0307303	1.59264
MAGEA2 /// MAGEA2B	6.41976	7.25271	40.2106	0.000235218	0.0307303	1.58167
MRPL22	0.933473	11.0827	40.1182	0.000236478	0.0307303	1.57455
ZNF655	1.13749	9.08444	39.4161	0.000246366	0.0315576	1.51987
DCAF12L2	4.82353	4.67994	39.3062	0.000247966	0.0315576	1.51121
MIR1304 /// SNORA1 /// SNORA18 /// SNORA32 /// SNORA40 /// SNORA8 /// SNORD5 /// TAF1D	1.56624	11.2097	39.2895	0.000248211	0.0315576	1.50989
VEPH1	5.94784	6.86664	38.2475	0.000264182	0.0332104	1.42637
IGFN1	7.05749	6.22785	38.1689	0.000265446	0.0332104	1.41997
PGM3	0.545228	10.3719	37.3237	0.000279599	0.0342523	1.35016
CADPS2	4.70672	4.59755	37.0851	0.00028379	0.0345856	1.33014
SEPSECS	0.942729	5.83477	36.9381	0.000286416	0.0346083	1.31773
CNOT8	0.594009	10.131	36.6275	0.000292083	0.0346974	1.29132
EMR1	5.49301	5.83095	36.3087	0.000298066	0.0350541	1.26397
DHX37	1.01993	7.6577	35.6131	0.000311743	0.0358427	1.20334
KLK8	0.267776	2.41189	35.2588	0.000319058	0.036194	1.17195
CYP51A1 /// LRRD1	1.43752	11.4943	35.1666	0.000321002	0.036194	1.16373
POLR1B	1.05555	9.94902	34.377	0.000338361	0.0369982	1.09231
SAMD5	6.03361	7.4902	33.9994	0.00034714	0.0374654	1.05752
CUL2	0.699346	10.7687	33.919	0.000349051	0.0374654	1.05006
PRKCQ-AS1	2.79429	3.64134	33.8616	0.000350427	0.0374654	1.04471
MAGEA1	6.65434	6.17985	33.563	0.000357699	0.0377284	1.01677
CMPK2	2.06244	5.66404	33.4484	0.000360548	0.0378591	1.00597
SEMA5A	2.10864	3.36034	32.9548	0.000373195	0.0386692	0.959011
EPHA5	8.26157	6.37498	32.8491	0.000375985	0.0387874	0.948857
BCMO1	4.10056	5.19562	32.6246	0.000382012	0.0392371	0.927166
PLEKHG4B	6.3816	5.83629	32.5428	0.000384241	0.0392945	0.919228
TBC1D31	0.942268	9.63204	31.9316	0.000401511	0.0403997	0.859179
MLLT4	0.988425	11.9602	31.7515	0.000406813	0.0403997	0.841243
PXYLP1	0.401945	10.6241	31.5234	0.000413669	0.0404693	0.818377
APOBEC3G	5.18017	5.32396	31.4349	0.000416375	0.0404693	0.809454
TXNDC15	1.40489	10.3443	31.165	0.000424781	0.0411082	0.782084
ZNF22	3.00756	8.80969	30.9171	0.000432719	0.0414011	0.756715
PIGH	0.826811	7.95266	30.9084	0.000433003	0.0414011	0.755818
SFXN1	1.46419	9.75114	30.7694	0.000437552	0.0416667	0.741489
TLL2	5.43547	5.01514	30.6147	0.000442694	0.0418134	0.725466
ESR1	3.96943	4.49408	30.5632	0.000444426	0.0418134	0.720109
USP25	0.785208	11.2997	30.3181	0.000452798	0.0421573	0.694497
NDUFB2	0.638655	13.0147	29.7534	0.000472971	0.0430952	0.634615
TRIM4	1.06778	9.27341	29.6299	0.000477554	0.0430952	0.621358
MRPS18B	0.46775	11.7974	29.5393	0.000480956	0.0430952	0.611593
CHORDC1	1.23737	12.1475	29.5349	0.000481122	0.0430952	0.611118
WDR60	1.02771	6.9117	29.5244	0.000481518	0.0430952	0.609988
SEMA3A	1.29864	9.5753	29.5151	0.000481869	0.0430952	0.608984
UBC	0.513964	14.7973	29.2655	0.00049145	0.0436204	0.581893
ACAA2	3.94001	5.24464	29.0626	0.000499438	0.0438974	0.559694
CNKSR2	5.16305	4.95927	29.0196	0.000501155	0.0438974	0.554967
BOLA2 /// SMG1P2 /// SMG1P5	0.765457	11.8752	29.0069	0.000501666	0.0438974	0.553563
CD47	0.49289	12.5173	28.9976	0.000502036	0.0438974	0.552547
NSA2	0.473618	12.37	28.9308	0.000504727	0.0439692	0.545185
MAGEA10-MAGEA5 /// MAGEA5	6.3855	5.43694	28.7404	0.000512513	0.0442309	0.524089
WRN	0.796218	8.05865	28.694	0.000514433	0.0442309	0.518936
CDH19	9.85817	7.18933	28.607	0.000518068	0.0442594	0.50923
MPC2	1.53025	11.4167	28.5766	0.000519349	0.0442594	0.505826
RBAKDN	0.510894	3.71539	28.4521	0.000524629	0.044501	0.491874
IFIH1	3.32699	7.67021	28.1884	0.000536072	0.044501	0.462105
LZTS1	7.66128	6.30122	28.1113	0.000539487	0.044501	0.453342
RGS5	8.21381	7.71886	27.9631	0.000546136	0.044501	0.43643
DMD	4.05731	4.27285	27.8205	0.000552644	0.044501	0.420069
STK31	5.6206	5.71215	27.739	0.000556417	0.044501	0.41067
GNL2	0.82121	10.8664	27.7026	0.000558109	0.044501	0.406475
NOC3L	1.35003	9.85257	27.6002	0.000562922	0.044501	0.394608
SOCS5	0.45801	9.35195	27.5403	0.000565764	0.044501	0.387649
KIAA2022	2.69727	5.56574	27.502	0.000567591	0.044501	0.383193
CCDC88C	1.82967	6.45201	27.4233	0.00057137	0.0446485	0.374019
IL18R1	2.83891	3.84467	27.3778	0.000573573	0.0446722	0.368696
hsa-let-7a-3 /// hsa-let-7b /// hsa-mir-4763 /// RP4-695O20__B.10	1.78461	4.2614	27.3352	0.000575648	0.0446859	0.363703
MIOS	1.80427	9.01104	27.2161	0.000581502	0.0449918	0.34971
RAB9A	1.41376	11.9111	27.1241	0.000586083	0.0450927	0.338854
SORBS2	1.63682	12.9461	26.9867	0.000593018	0.0450927	0.322576
SH3RF3	1.83704	8.28457	26.9563	0.000594571	0.0450927	0.318955
SPAG17	6.06181	5.3546	26.8794	0.00059852	0.0450927	0.309792
BATF3	2.08662	5.75305	26.6496	0.000610546	0.0455894	0.282246
ZFR2	4.18026	4.65411	26.3821	0.000624982	0.0457849	0.249867
NEDD4L	1.39031	8.88089	26.352	0.000626637	0.0457849	0.246203
LYAR	0.460617	10.6162	26.2423	0.000632722	0.0459329	0.232807
SLIT2	4.45378	6.50411	26.019	0.000645377	0.0463276	0.205345
NCOA7	2.44912	11.6181	25.9037	0.000652051	0.0464754	0.191074
RNF216	0.886179	7.6787	25.8324	0.000656227	0.0465789	0.182215
BAG2	1.37192	11.057	25.797	0.000658312	0.0465789	0.177814
NLGN4X	4.82727	4.74227	25.703	0.000663906	0.0465789	0.166071
PTPRD	7.66177	6.07508	25.6913	0.000664603	0.0465789	0.164614
SLC38A6	1.30649	8.59115	25.6679	0.000666009	0.0465789	0.16168
PEG10	8.32976	6.70083	25.6324	0.000668146	0.0465789	0.157234
CNKSR3	2.41901	11.7534	25.5243	0.000674724	0.0466864	0.143633
OLFML1	3.89374	4.19106	25.4761	0.000677683	0.0466864	0.137555
SF3B6	0.656111	12.4942	25.4678	0.000678195	0.0466864	0.136506
TUBGCP4	1.06454	9.6192	25.4566	0.000678884	0.0466864	0.135096
TBX15	0.829177	6.39576	25.4254	0.000680815	0.0466864	0.131153
SCAMP1	0.805393	11.0202	25.3433	0.000685934	0.0467648	0.120747
EAF2	3.64259	5.91498	25.223	0.00069354	0.0469536	0.105428
ZNF404	0.595613	8.00427	25.2049	0.000694692	0.0469536	0.103121
RASGRP1	4.41261	6.14785	25.1574	0.000697735	0.0470241	0.0970492
RWDD2A	1.1671	7.89428	24.8488	0.000717967	0.0477532	0.0573138
TTC39C	0.730965	9.71576	24.8378	0.000718703	0.0477532	0.0558887
NPM1	0.466422	14.7864	24.7728	0.00072308	0.0477905	0.047446
PYROXD1	2.24649	10.3968	24.7691	0.000723329	0.0477905	0.0469676
CXCL14	5.62685	5.49666	24.6641	0.000730479	0.0479933	0.0332856
DDX10	0.26725	8.86581	24.4725	0.000743796	0.0483498	0.00814871
CEP70	1.35384	9.68726	24.3155	0.000754964	0.0486701	-0.0125945
ASB9	3.92187	5.67891	24.2461	0.000759972	0.0488162	-0.0217995
SLC39A8	3.59273	11.8566	24.1333	0.000768225	0.0489686	-0.0368385
SYNJ1	0.687224	7.85629	24.0641	0.000773354	0.0491366	-0.0461056
MICALL1	1.31046	10.6074	24.0192	0.000776703	0.0491366	-0.0521246
EMILIN3	0.649871	3.58368	23.9715	0.00078029	0.0491366	-0.0585425
LINC00998	1.64736	9.36471	23.8363	0.000790571	0.0491366	-0.0767812
ZC3HC1	1.25228	9.0431	23.8321	0.000790898	0.0491366	-0.0773569
PUM2	0.340263	10.3834	23.8181	0.00079197	0.0491366	-0.0792447
RP11-251G23.5	0.576464	2.70353	23.7915	0.000794024	0.0491366	-0.0828544
CSAG2 /// CSAG3	5.6981	5.56319	23.7663	0.000795973	0.0491366	-0.0862694
KCNQ2	1.57073	3.55858	23.716	0.000799891	0.0491366	-0.0931126
AFF1	0.420401	11.4879	23.6055	0.000808582	0.0493978	-0.108178
CT45A1 /// CT45A2 /// CT45A3 /// CT45A4 /// CT45A5 /// CT45A6 /// LOC101060211 /// LOC102723631 /// LOC102723680 /// LOC102723737	8.21668	6.96807	23.4619	0.000820089	0.0494598	-0.127879
LOC340340	0.294297	2.75132	23.4131	0.000824051	0.0495716	-0.1346
C7orf31	0.857132	5.30019	23.3544	0.000828858	0.0497336	-0.142712
MAB21L3	5.98714	5.29754	23.1477	0.000846088	0.0500219	-0.171416
NFKBIE	2.15475	6.14861	23.0639	0.000853227	0.0500219	-0.18314
LINC00948	5.86744	5.55323	23.0491	0.000854493	0.0500219	-0.18521
AKAP14	1.01186	2.86517	23.0323	0.000855934	0.0500219	-0.187561
WDR41	1.56812	10.1811	22.8889	0.0008684	0.0503183	-0.207744
FAM115A /// LOC100294033	1.05801	11.2143	22.8872	0.000868553	0.0503183	-0.207989
CCL20	6.50657	5.51265	22.8267	0.000873889	0.0503646	-0.216541
RIC8B	1.63471	7.61043	22.808	0.000875548	0.0503646	-0.219188
TTLL11	2.10907	3.42235	22.7465	0.000881037	0.0505436	-0.227915
NAP1L2	5.12106	5.19947	22.68	0.000887028	0.0505877	-0.237378
OCRL	1.3364	9.63735	22.6207	0.000892419	0.0505877	-0.245842
PYCR1	1.18917	7.60232	22.6197	0.000892516	0.0505877	-0.245993
C7orf49	0.742559	9.2263	22.5781	0.000896326	0.050679	-0.251943
HSPA12A	1.61176	8.78468	22.2361	0.000928554	0.0517169	-0.301303
HENMT1	3.07426	6.18875	22.1741	0.000934571	0.0517169	-0.310331
ZCCHC9	1.44929	9.92656	22.1054	0.000941309	0.0517169	-0.320375
SH3RF1	0.699313	8.04108	22.0894	0.00094289	0.0517169	-0.322721
NCAPG2	0.711543	11.1033	21.9794	0.000953848	0.0521755	-0.338877
RBMX2	1.15262	8.74861	21.8293	0.00096909	0.0526688	-0.36105
CYP2J2	3.5283	5.72493	21.8145	0.000970613	0.0526688	-0.363247
RFC4	0.548587	12.2888	21.8078	0.000971303	0.0526688	-0.364241
OFD1	1.14905	9.84179	21.8027	0.000971824	0.0526688	-0.36499
POLR2H	0.411181	10.6064	21.7378	0.000978558	0.0527462	-0.374651
TMEM243	2.11792	10.25	21.7095	0.000981513	0.0527462	-0.378868
DUXAP10 /// LINC01296	2.52505	8.60762	21.6674	0.000985934	0.0527462	-0.385157
BMP5	8.46284	6.89656	21.659	0.00098681	0.0527462	-0.3864
AAED1	0.814976	10.485	21.6388	0.000988949	0.0527462	-0.38943
FAM35A	0.647014	11.097	21.5431	0.000999141	0.0529297	-0.403778
TMEM161B-AS1	2.62941	8.15915	21.4978	0.00100401	0.0530684	-0.410588
FNDC3B /// LOC101928615	0.916104	11.4632	21.358	0.00101929	0.0535393	-0.431731
FSIP1	2.13377	3.53393	21.1719	0.00104014	0.0537546	-0.460084
RNA45S5	2.20986	7.55002	21.1544	0.00104214	0.0537546	-0.462763
CRYAB	6.17038	6.42156	21.115	0.00104664	0.0538687	-0.4688
MRPL47	0.595388	12.0901	21.0342	0.00105596	0.0542299	-0.481222
DPH5	1.11398	9.31454	20.9125	0.00107022	0.0547691	-0.500018
ROBO1	1.6491	10.1463	20.8188	0.00108141	0.0548469	-0.514587
KARS	0.352078	13.7639	20.7693	0.00108738	0.0548604	-0.522305
RPL7AL2	0.64874	6.13796	20.6243	0.00110514	0.0552964	-0.545007
SLC25A13	1.31347	10.6963	20.595	0.00110878	0.0552964	-0.54962
DCAF6	0.951949	11.2089	20.5861	0.00110989	0.0552964	-0.551016
FANCF	3.3234	5.87175	20.3864	0.0011352	0.0559769	-0.582631
PNO1	1.1853	10.383	20.2724	0.00115002	0.056117	-0.600822
PNPLA4	3.56403	6.53921	20.2192	0.00115703	0.0562282	-0.609346
CYB5A	2.60344	10.6179	20.1768	0.00116266	0.0562641	-0.616164
STK17A	2.02323	11.0212	20.1597	0.00116494	0.0562641	-0.618911
RUNDC3B	4.59255	7.02999	20.1026	0.00117261	0.0563792	-0.62811
ACOT9	1.12194	10.309	20.0848	0.00117501	0.0563792	-0.630988
PPP2R2A	0.672081	10.142	19.9392	0.00119494	0.0563792	-0.654589
SSBP1	1.2993	12.869	19.9368	0.00119528	0.0563792	-0.654987
GCH1	1.25746	10.2105	19.9115	0.0011988	0.0563792	-0.659108
TAF1D	1.32482	6.42931	19.7737	0.0012182	0.0568517	-0.681641
GUCY1B3	2.67267	9.58915	19.749	0.00122172	0.0569031	-0.685692
RGS14	0.187493	3.86766	19.6948	0.00122951	0.056928	-0.69462
GUCA1C	7.77133	6.3434	19.6163	0.00124093	0.0572265	-0.707592
TRIM14	1.76569	9.73886	19.6003	0.00124326	0.0572265	-0.710231
RYR2	2.38197	3.74745	19.4215	0.00126988	0.0579628	-0.739983
NDC1	0.24158	12.0839	19.3865	0.00127519	0.0579628	-0.745843
UBE2Q2L	1.85519	5.00402	19.2799	0.00129155	0.0585329	-0.763749
GTPBP4	1.42768	11.2917	19.2082	0.00130272	0.0589253	-0.775843
MDH2	1.18003	12.5845	19.1854	0.0013063	0.058974	-0.779703
RAB39B	3.95705	6.24313	19.0962	0.00132045	0.0592717	-0.794846
LOC102725263 /// LOC389906	1.47198	6.94549	18.978	0.00133954	0.0597979	-0.815015
SRPK2	1.19464	10.4502	18.9468	0.00134464	0.0597979	-0.820355
2022-09-07	0.4283	12.921	18.8757	0.00135638	0.0597979	-0.832574
SOX5	6.16265	5.32552	18.8713	0.00135711	0.0597979	-0.833331
RARS	0.528012	11.5139	18.8657	0.00135804	0.0597979	-0.834293
SLC39A14	1.32862	11.2931	18.8201	0.00136566	0.0597979	-0.842155
HCCS	2.09133	10.3716	18.8188	0.00136587	0.0597979	-0.842373
KIN	0.575294	9.58748	18.8075	0.00136777	0.0597979	-0.844327
RBM28	1.49263	9.51801	18.7386	0.00137942	0.0599729	-0.856254
EBPL	0.33211	10.543	18.6358	0.00139706	0.0603414	-0.874124
DTNA	4.07951	4.5073	18.6	0.00140329	0.0603414	-0.880378
TMEM2	2.2192	9.33607	18.5266	0.00141616	0.060452	-0.893222
ASS1	2.10128	10.9813	18.5111	0.0014189	0.060452	-0.895942
SFTA1P	6.05321	5.75663	18.4933	0.00142207	0.060452	-0.899072
ERCC8	1.20208	7.76953	18.4371	0.0014321	0.0605836	-0.908964
LOC100289283	0.139224	4.04121	18.3308	0.00145137	0.060643	-0.927764
COA1	1.61304	9.65732	18.319	0.00145353	0.060643	-0.929857
C12orf73	1.38711	8.77675	18.3111	0.00145497	0.060643	-0.931247
CD200	5.1216	4.91218	18.1649	0.00148218	0.0611594	-0.95732
SLC12A8	4.69135	4.93215	18.1147	0.00149168	0.0613388	-0.966311
LANCL2	0.636435	8.21263	18.0126	0.00151129	0.0619281	-0.984696
LRPPRC	0.946152	12.558	17.9991	0.00151391	0.0619281	-0.987129
LOC101927458 /// LPHN2	1.41288	10.9464	17.9476	0.00152396	0.0619858	-0.996441
APBB1IP	4.27117	5.68343	17.9245	0.0015285	0.0619858	-1.00063
RHOU	5.07579	6.1195	17.8932	0.00153467	0.062083	-1.0063
GPM6B	4.67824	4.70292	17.8724	0.00153881	0.062083	-1.0101
ARPC1A	0.720602	11.3452	17.8252	0.00154823	0.0622096	-1.01869
PPIP5K2	1.59078	10.1415	17.817	0.00154988	0.0622096	-1.02019
HOXA1	1.27832	6.40078	17.7122	0.00157114	0.0626814	-1.03937
DNM3	3.65122	7.50529	17.4528	0.00162561	0.0637412	-1.08737
LINC00662	2.97129	6.54485	17.3818	0.00164098	0.0637412	-1.10062
DRAM1	2.2791	9.69158	17.3755	0.00164235	0.0637412	-1.1018
NAT6	1.67958	4.6017	17.3353	0.00165117	0.0637412	-1.10934
YAE1D1	1.00542	9.48046	17.335	0.00165123	0.0637412	-1.10939
RNASEH1	0.639394	10.599	17.334	0.00165145	0.0637412	-1.10958
HLA-DPA1	5.92102	5.31185	17.3333	0.00165159	0.0637412	-1.1097
GPATCH4	1.03365	9.76563	17.3213	0.00165424	0.0637412	-1.11196
MTUS1	1.95941	10.3175	17.3084	0.00165709	0.0637412	-1.11438
ATP1B3	0.395037	13.2925	17.2603	0.00166778	0.0639133	-1.12344
GNG11	1.60104	13.0989	17.2574	0.00166841	0.0639133	-1.12398
WASF1	1.06245	9.70637	17.1636	0.00168955	0.0644382	-1.14172
MPP6	2.19155	8.49129	17.1601	0.00169034	0.0644382	-1.14237
LARP1B	1.51517	8.7031	17.0891	0.00170661	0.0648042	-1.15587
PLA2G4C	2.67308	3.81024	17.0644	0.00171231	0.0648553	-1.16057
AKIRIN1	1.18888	9.74116	17.0525	0.00171506	0.0648553	-1.16284
RGS19	0.764884	8.87674	17.0119	0.00172453	0.0651085	-1.17059
SRD5A1	1.03601	8.8335	16.9638	0.00173584	0.0653259	-1.17981
FAM135A	0.886526	9.67208	16.8975	0.00175161	0.0658142	-1.19256
PHTF2	1.73036	10.6413	16.8408	0.00176524	0.066115	-1.20348
NAE1	0.564647	13.1527	16.8169	0.00177103	0.0662161	-1.2081
ADRBK2	3.10344	5.13996	16.7952	0.00177633	0.0662161	-1.21232
CERS6	0.556303	9.77196	16.7591	0.00178516	0.0664379	-1.2193
SPTLC3	4.61829	4.68022	16.7289	0.00179262	0.0666101	-1.22518
IL10RB	0.309362	9.39154	16.7118	0.00179684	0.0666618	-1.2285
BET1	0.541551	9.76144	16.6289	0.0018176	0.066935	-1.24469
TFPI2	2.5232	12.2991	16.5898	0.0018275	0.0671635	-1.25236
LINC01029	5.80463	5.26545	16.5727	0.00183186	0.0671725	-1.25572
TBCK	0.850758	10.7149	16.5171	0.00184612	0.0672603	-1.26665
LOC102606465	2.10544	8.00656	16.4787	0.00185606	0.0674751	-1.27422
APOC1	3.43104	6.7978	16.4311	0.00186848	0.0675834	-1.28363
SERF1A /// SERF1B	0.665405	11.7897	16.4111	0.00187374	0.0675834	-1.2876
SRP19	0.734493	11.4158	16.3928	0.00187857	0.0675834	-1.29123
CEND1	0.70383	4.59432	16.3639	0.00188625	0.0675834	-1.29698
KISS1R	4.44638	4.54447	16.3631	0.00188647	0.0675834	-1.29714
MASTL	0.474707	10.0532	16.328	0.00189582	0.0676289	-1.30412
PDHA1	0.264043	11.675	16.2919	0.00190553	0.0676289	-1.31133
IFI16	2.52399	8.49028	16.2891	0.0019063	0.0676289	-1.31189
WDR78	1.70434	6.56184	16.2509	0.00191663	0.0678224	-1.31952
CSNK1A1	0.830768	12.7406	16.2477	0.00191752	0.0678224	-1.32017
PPP3CC	1.06281	8.40366	16.197	0.00193139	0.0680064	-1.33034
NXF2 /// NXF2B	5.85699	7.16119	16.1347	0.00194865	0.0682398	-1.34289
NRXN3	5.38362	5.48293	16.1311	0.00194963	0.0682398	-1.3436
DAW1	6.30354	6.3106	16.118	0.0019533	0.0682668	-1.34626
PCDHB8	1.24808	7.3964	16.0674	0.00196751	0.0684583	-1.35649
SLC25A12	1.95642	7.99466	16.0422	0.00197464	0.0685037	-1.36159
MIER1	1.43526	10.0499	16.0158	0.00198215	0.0685734	-1.36695
PGR	3.88048	4.21911	16.0045	0.0019854	0.0685734	-1.36926
XPR1	0.737311	10.1857	15.9881	0.0019901	0.0686351	-1.37259
APTR	1.48161	6.67972	15.9087	0.0020131	0.0689443	-1.38881
LYPLAL1	1.99693	8.61352	15.9035	0.00201459	0.0689443	-1.38986
PHF21B	1.83112	3.24181	15.8714	0.00202402	0.0690957	-1.39645
EBI3	3.10883	4.38793	15.795	0.00204667	0.0696145	-1.41216
RFXANK	1.31488	9.6484	15.7594	0.00205733	0.0696145	-1.41948
ZNF208	1.1594	2.82471	15.6946	0.00207697	0.0698617	-1.4329
SND1	0.771493	7.75945	15.6876	0.00207913	0.0698617	-1.43436
SAGE1	4.47345	4.58509	15.6638	0.0020864	0.0698617	-1.43929
SMIM4	1.50807	8.01314	15.6172	0.0021008	0.0699918	-1.449
ITPR1	3.65131	4.29332	15.5984	0.00210663	0.0700083	-1.45291
MGST1	2.4377	9.97022	15.5963	0.0021073	0.0700083	-1.45336
RRN3P1	1.4564	3.90747	15.5131	0.00213344	0.0705385	-1.47077
PPARGC1B	3.07926	5.14177	15.4891	0.00214106	0.0705385	-1.4758
HMOX2	1.43395	9.04782	15.488	0.00214142	0.0705385	-1.47604
ARHGEF3	0.239257	9.46152	15.4643	0.002149	0.0705385	-1.48103
ARL2BP	0.273178	10.0905	15.4637	0.00214918	0.0705385	-1.48115
LPHN3	3.59496	7.4419	15.4456	0.00215499	0.0705385	-1.48496
INVS	0.891359	8.84115	15.44	0.0021568	0.0705385	-1.48615
SDF2	0.742144	9.94325	15.4069	0.00216751	0.0705385	-1.49314
STAG1	0.259302	9.88696	15.4012	0.00216937	0.0705385	-1.49435
WTAP	0.471693	12.3617	15.3818	0.00217566	0.0705385	-1.49844
TMEM99	0.883872	10.2914	15.3784	0.00217679	0.0705385	-1.49917
PTCRA	0.134138	3.89144	15.3334	0.00219154	0.0705385	-1.50871
ZCCHC10	1.65449	10.0661	15.3275	0.00219347	0.0705385	-1.50995
LRCH4	0.945055	6.00362	15.3094	0.00219947	0.0705385	-1.51381
IMPA1	0.648892	12.0713	15.2991	0.00220287	0.0705385	-1.51599
LINC00478	3.10833	4.73308	15.2963	0.00220381	0.0705385	-1.5166
APOE	3.05018	5.99215	15.286	0.00220723	0.0705385	-1.51879
SLFN11	1.34873	10.6903	15.2632	0.00221484	0.0705898	-1.52365
CPSF3	0.884431	10.9018	15.2155	0.00223087	0.0708143	-1.53383
OPHN1	0.387669	8.67891	15.185	0.00224121	0.0709495	-1.54036
USP45	0.595429	7.92123	15.1526	0.00225227	0.0709591	-1.54732
AKAP7	2.29395	9.0688	15.1481	0.00225381	0.0709591	-1.54828
RPL27	0.327427	15.1146	15.1391	0.00225689	0.0709591	-1.55021
HSPA4L	1.14932	8.15289	15.136	0.00225797	0.0709591	-1.55089
LOC100132735	5.3743	5.07545	15.1312	0.00225961	0.0709591	-1.55191
LOC440434	0.827085	9.91288	15.0901	0.00227384	0.0711366	-1.56078
IKZF2	4.71162	6.57942	15.0587	0.00228477	0.0712733	-1.56755
IL27RA	3.48092	5.60013	15.0247	0.00229671	0.0713935	-1.57491
FAM216A	1.45227	9.53341	15.0074	0.00230282	0.0713935	-1.57867
RCBTB2	1.25051	7.93347	14.9939	0.0023076	0.0713935	-1.5816
ECD	0.435936	9.38404	14.9745	0.0023145	0.0713935	-1.58582
CPEB1	3.82337	5.1273	14.9479	0.00232399	0.0714994	-1.5916
LOC100507670	2.11534	3.68747	14.9438	0.00232546	0.0714994	-1.59249
LINC01111	2.75686	10.3364	14.9126	0.00233669	0.0715641	-1.59929
UTP14A	1.60391	10.2794	14.8672	0.00235315	0.0717878	-1.60921
PPFIBP2	5.05037	5.03836	14.845	0.00236127	0.0719422	-1.61408
TRAPPC3	0.53768	10.2245	14.7841	0.00238376	0.0719747	-1.62747
RFESD	1.84719	4.42354	14.7638	0.00239131	0.0719855	-1.63194
APH1B	2.24772	5.74522	14.7625	0.00239178	0.0719855	-1.63222
ACAD11 /// NPHP3 /// NPHP3-ACAD11	1.45155	7.83775	14.7585	0.00239329	0.0719855	-1.63311
RNF44	1.14217	7.10521	14.7269	0.00240514	0.0722495	-1.64009
CUL1	1.36145	10.1781	14.7118	0.00241081	0.0723272	-1.64342
LOC102724517 /// NLK	1.85578	7.2494	14.6907	0.00241879	0.0724745	-1.64809
AGPAT9	2.26762	9.06824	14.6796	0.00242302	0.0725087	-1.65056
RPL22	0.282532	14.1812	14.6376	0.00243905	0.0725882	-1.65987
LOC101927886	2.12857	4.86869	14.6143	0.00244802	0.0726103	-1.66507
CDH6	5.92609	6.23673	14.5655	0.00246697	0.0729881	-1.67596
AK6	1.16708	11.2001	14.538	0.00247772	0.0730377	-1.68211
PDGFRL	3.68979	5.22942	14.5216	0.00248417	0.0730377	-1.68578
MPLKIP	0.919016	11.6485	14.4844	0.00249891	0.0731966	-1.69414
DCAF13	1.08575	11.727	14.4244	0.00252289	0.0734417	-1.70764
ZBTB11-AS1	1.12796	4.13549	14.3998	0.00253283	0.0734696	-1.7132
SLC18B1	1.20405	10.0502	14.3778	0.00254176	0.0734696	-1.71818
TMEM168	1.27614	9.46483	14.3546	0.00255124	0.0734696	-1.72344
LINC00476 /// LOC101930476	1.31339	5.29799	14.3452	0.00255508	0.0734696	-1.72557
PRKX	1.58184	8.29701	14.3301	0.0025613	0.0734736	-1.729
LINC01184 /// LOC101929964	0.760739	4.89644	14.3221	0.00256459	0.0734736	-1.73082
DDX60	1.31525	8.10594	14.3071	0.0025708	0.0735617	-1.73423
SUPV3L1	0.528981	9.15075	14.288	0.00257871	0.0736934	-1.73857
RFX3	0.40637	7.4466	14.2683	0.00258692	0.0736934	-1.74307
RPS6KA6	0.840799	6.47434	14.2138	0.00260982	0.0739728	-1.75553
CASC18	0.588218	2.63794	14.2003	0.00261552	0.0739728	-1.75862
NOL10	0.863218	9.76793	14.1977	0.00261661	0.0739728	-1.75921
COL11A1	5.05805	4.87424	14.1763	0.00262574	0.0741418	-1.76413
GNPTAB	1.10813	10.9565	14.1626	0.00263159	0.0742177	-1.76727
NOVA1	1.66014	5.74063	14.1528	0.00263578	0.0742469	-1.76952
NDUFV3	1.45847	9.43588	14.1404	0.00264109	0.0743074	-1.77237
RPS23	0.199316	15.2568	14.0956	0.00266047	0.0746741	-1.7827
CLU	1.81467	8.70218	14.0609	0.0026756	0.0747128	-1.79073
BCOR	0.618146	8.99149	14.0342	0.00268732	0.0747128	-1.7969
BEX5	3.63762	4.20088	14.0057	0.00269996	0.0747128	-1.80354
GGNBP2	0.137077	11.0611	13.9887	0.0027075	0.0748332	-1.80748
COX7A1	2.18061	7.10784	13.9398	0.00272942	0.075214	-1.81889
IQCD	1.32561	7.02263	13.9324	0.00273276	0.075214	-1.82062
NOM1	0.933068	9.47506	13.9295	0.00273407	0.075214	-1.82129
DIMT1	1.44662	10.938	13.8937	0.00275031	0.075487	-1.82967
MAPKBP1	0.871796	7.35352	13.8935	0.00275041	0.075487	-1.82972
CASP3	0.93389	9.90649	13.8331	0.00277812	0.0761029	-1.8439
ZNF121	0.666139	11.7396	13.8021	0.00279249	0.0761571	-1.85119
CDC123	0.705309	11.7887	13.7966	0.00279506	0.0761571	-1.85249
CLTB	0.77439	8.17969	13.7914	0.00279749	0.0761571	-1.85372
RAB4A /// SPHAR	1.11035	11.4865	13.7776	0.00280392	0.0762438	-1.85697
NRCAM	2.59159	9.54837	13.7569	0.00281366	0.0764203	-1.86187
TMEM69	0.586787	10.5566	13.7477	0.00281798	0.0764494	-1.86404
LOC100996717 /// LOC100996763 /// LOC101929796 /// NOTCH2 /// NOTCH2NL	0.810269	7.47551	13.7271	0.00282771	0.0765602	-1.86892
ITGB8	2.50935	12.8986	13.7185	0.00283183	0.0765602	-1.87097
SDHB	0.882903	11.2304	13.6429	0.00286804	0.0769205	-1.88895
CDKAL1	2.04803	7.75491	13.582	0.00289769	0.0774507	-1.9035
DFFB	1.1922	7.04555	13.5424	0.00291725	0.0777965	-1.91301
PVRL2	0.67759	7.90595	13.5162	0.00293029	0.0779925	-1.91932
REPS1	0.593134	10.1335	13.5088	0.00293397	0.0779925	-1.92109
PGBD4	0.439739	2.49618	13.4483	0.00296441	0.0782054	-1.9357
TCF4	5.05294	5.5817	13.4422	0.00296749	0.0782054	-1.93717
LOC101928927 /// SNHG15 /// SNORA9	1.66338	7.89476	13.4408	0.00296823	0.0782054	-1.93752
TMEM14A	0.551988	11.7714	13.4352	0.00297106	0.0782054	-1.93887
UTP6	0.708756	11.1608	13.4129	0.00298245	0.0782054	-1.94428
ZNF280C	2.95586	8.31567	13.3855	0.0029965	0.0783539	-1.95093
STOM	1.47109	9.09046	13.3605	0.00300942	0.0785622	-1.95701
DHX29	0.806458	10.6374	13.3015	0.00304017	0.0791429	-1.9714
FLVCR1-AS1	1.71214	7.79589	13.2567	0.00306385	0.0794338	-1.98237
DDX50	0.525153	11.0796	13.2291	0.00307859	0.079602	-1.98917
ABCB6	5.3957	5.68628	13.227	0.00307971	0.079602	-1.98968
POLR3G	3.79142	6.74029	13.2122	0.00308766	0.0796504	-1.99333
CHCHD3	1.35002	10.86	13.165	0.00311318	0.0796504	-2.00497
RAB11A	0.404349	12.0999	13.1519	0.0031203	0.0796504	-2.00821
DBNDD2 /// SYS1 /// SYS1-DBNDD2	1.42125	6.06321	13.145	0.00312406	0.0796504	-2.00991
ZNF507	0.298364	9.27466	13.1422	0.0031256	0.0796504	-2.01061
TRIT1	0.896378	9.06377	13.1262	0.00313438	0.0797876	-2.01458
PPP2R5A	1.21896	9.7014	13.1003	0.0031486	0.0799765	-2.02098
MGARP	2.33069	3.84259	13.0767	0.0031617	0.0800499	-2.02686
ABCE1	1.36874	10.6587	13.03	0.00318782	0.0804522	-2.0385
PLEKHH2	5.25335	6.86928	13.0115	0.00319825	0.0806282	-2.04312
CLDN12	1.19342	9.21098	12.9985	0.00320561	0.0807272	-2.04638
STK3	0.537223	10.693	12.9873	0.00321196	0.0808004	-2.04917
ZNF43	1.24753	8.27645	12.9593	0.00322794	0.0810976	-2.0562
ALPK2	6.78683	7.00822	12.9072	0.00325792	0.0814343	-2.06928
DCLK1	2.64746	3.85154	12.899	0.00326272	0.0814677	-2.07137
ACN9	2.11624	8.776	12.8659	0.00328203	0.0818629	-2.07972
CCNH	0.470752	10.6783	12.8056	0.00331764	0.0822231	-2.09499
BCAS4	0.696003	6.61647	12.7936	0.00332478	0.0822231	-2.09803
GLRX2	0.876422	10.4003	12.7753	0.00333576	0.0822667	-2.1027
CIPC	0.411979	8.93315	12.7492	0.00335148	0.0822667	-2.10935
COL4A5	4.04853	7.53907	12.7448	0.00335413	0.0822667	-2.11047
TUBB2A /// TUBB2B	0.656389	6.60893	12.731	0.00336252	0.0822667	-2.11401
IL6	3.72883	4.28081	12.6672	0.00340154	0.0827652	-2.13034
MCEE	1.77945	7.8087	12.6627	0.00340432	0.0827652	-2.13149
LINC00254 /// MEIOB	4.23995	7.57367	12.6567	0.00340803	0.0827652	-2.13304
PCDHB11	0.831293	4.41751	12.6431	0.00341641	0.0828427	-2.13651
MMADHC	0.418438	13.5501	12.6082	0.0034382	0.0831147	-2.14551
LIMS3-LOC440895 /// LOC100288570 /// LOC100507334 /// LOC440895	3.22425	4.00455	12.5637	0.00346621	0.0836193	-2.157
RC3H2	0.698055	12.1998	12.5368	0.00348337	0.083947	-2.16398
GBAS	1.80262	12.056	12.4762	0.00352231	0.0843739	-2.17972
LOC101930150 /// NF1	0.789512	9.68727	12.4642	0.00353009	0.0843739	-2.18285
POLR1A	1.3754	5.33925	12.4621	0.0035315	0.0843739	-2.18341
ADSL	0.803754	12.3557	12.443	0.00354391	0.0844543	-2.18838
GEMIN5	1.49774	8.87658	12.3786	0.0035864	0.0847869	-2.20525
STON2	2.05242	9.5091	12.3712	0.00359132	0.0847869	-2.20719
PLCXD1	1.66019	6.59725	12.3649	0.00359551	0.0847869	-2.20884
GSTM4	3.38798	4.20381	12.3517	0.00360439	0.0847869	-2.21233
FASTKD2	0.394371	9.77808	12.3238	0.00362313	0.0850712	-2.21967
SIGIRR	1.16496	8.16105	12.3166	0.00362798	0.0850712	-2.22157
PON2	1.95273	11.9588	12.3117	0.00363129	0.0850712	-2.22286
PLEKHG1	5.50012	6.485	12.2833	0.00365061	0.0851914	-2.23037
GADD45A	1.76044	11.4994	12.2729	0.00365771	0.0851914	-2.23312
NMNAT1	1.12702	6.99549	12.2235	0.00369176	0.0856827	-2.24624
ZKSCAN5	0.93151	7.25571	12.2093	0.00370163	0.0856827	-2.25002
ARL5B	0.193155	11.2534	12.2068	0.00370337	0.0856827	-2.25068
MFSD4	2.61062	3.5495	12.2048	0.00370474	0.0856827	-2.25121
RSL1D1	0.939533	11.8308	12.1882	0.00371635	0.0858014	-2.25564
ZNF883	2.89133	9.30454	12.1818	0.00372082	0.0858014	-2.25734
FKBP14	0.80423	8.91718	12.1681	0.00373041	0.0859382	-2.26098
CEP19	0.240304	9.02661	12.1606	0.00373573	0.0859733	-2.263
PURG	5.62731	5.69274	12.1431	0.00374811	0.0859733	-2.26768
WNT5A	7.39567	10.1672	12.1401	0.00375021	0.0859733	-2.26848
ZNF891	1.26299	6.96418	12.0991	0.00377941	0.0860534	-2.27946
NAP1L3	3.95391	6.86562	12.0891	0.00378663	0.0860534	-2.28216
ANGEL1	1.18184	6.57953	12.0773	0.00379513	0.0860844	-2.28534
LOC102724094	0.762287	2.97941	12.077	0.00379531	0.0860844	-2.2854
PDE10A	2.48437	7.54554	12.0179	0.00383833	0.0863992	-2.30136
MED27	0.776421	9.77309	12.0099	0.00384413	0.0863992	-2.3035
ASMTL	2.10783	9.66227	12.0089	0.00384489	0.0863992	-2.30378
MUC3B	2.58434	4.77759	12.008	0.00384554	0.0863992	-2.30402
ADAMTS16	2.07294	3.62375	12.0075	0.00384592	0.0863992	-2.30416
MEST	1.59773	9.98042	11.9935	0.00385625	0.0864032	-2.30796
FABP5	1.5256	12.5666	11.9898	0.00385894	0.0864032	-2.30894
ZNF367	0.95075	11.0769	11.9783	0.0038675	0.0864032	-2.31208
CSE1L	0.408963	12.8715	11.9782	0.00386756	0.0864032	-2.3121
PCDH19	4.70479	5.07549	11.9753	0.00386968	0.0864032	-2.31288
CHMP2B	0.48094	12.0759	11.9686	0.00387469	0.0864032	-2.31471
LOC102724229 /// RASA4 /// RASA4B	4.42741	4.79421	11.9519	0.0038871	0.086451	-2.31924
CCRN4L	1.28341	6.41145	11.9089	0.00391936	0.0867446	-2.33094
CYFIP2	0.93645	10.6176	11.9005	0.00392574	0.0867446	-2.33325
FBXO16	1.33469	6.72831	11.8957	0.00392933	0.0867446	-2.33454
ACOT13	1.11206	10.509	11.8909	0.00393296	0.0867446	-2.33585
STX18	1.69668	10.0226	11.8864	0.00393641	0.0867446	-2.33709
TAF4B	1.90032	6.27195	11.8749	0.00394517	0.0867446	-2.34024
CTSC	1.40335	11.3096	11.8722	0.00394721	0.0867446	-2.34097
ZNF25	1.58131	8.05395	11.8685	0.00395006	0.0867446	-2.34199
PPP1R9A	2.4536	9.38165	11.864	0.0039535	0.0867446	-2.34322
IMPDH1	0.565658	5.37629	11.8415	0.00397071	0.0868592	-2.34937
UQCRFS1	0.526809	13.2608	11.8315	0.00397846	0.0868592	-2.35213
C1orf112	1.4834	7.54337	11.8174	0.0039893	0.0868592	-2.35599
TBCA	0.696581	13.8792	11.793	0.00400826	0.0868592	-2.3627
RAD50	1.40459	9.93575	11.7929	0.00400835	0.0868592	-2.36273
RP11-164P12.4	2.79746	4.99223	11.7877	0.00401244	0.0868592	-2.36418
SIX3	0.253138	2.37633	11.7399	0.00404997	0.0868592	-2.37736
MGAT3	2.37495	5.8525	11.7298	0.004058	0.0868592	-2.38017
PUS7	1.29634	10.4931	11.7248	0.00406198	0.0868592	-2.38156
G3BP2	0.615262	11.8933	11.7212	0.00406481	0.0868592	-2.38254
DNAJC19	0.805628	10.0868	11.7008	0.00408109	0.0868592	-2.3882
YWHAQ	0.242005	14.6086	11.6902	0.00408954	0.0868592	-2.39113
MALSU1	0.988981	12.8866	11.69	0.00408976	0.0868592	-2.39121
LY6K	3.5022	4.46021	11.6887	0.00409081	0.0868592	-2.39157
LOC389834 /// MAFIP /// TEKT4P2	3.30641	8.56584	11.6834	0.00409507	0.0868592	-2.39304
LOC101929709	0.151908	6.05575	11.6833	0.0040951	0.0868592	-2.39306
DBF4	1.37658	10.7566	11.6743	0.00410239	0.0868844	-2.39557
ARMC10	1.34587	9.78781	11.6723	0.00410393	0.0868844	-2.3961
FAM69B	3.07644	7.69794	11.6577	0.00411578	0.0870213	-2.40019
HERC4	0.287466	10.2514	11.6381	0.00413165	0.0871575	-2.40564
LURAP1L	1.81241	6.59813	11.6188	0.00414742	0.0872553	-2.41103
HAVCR1	2.87528	4.59431	11.5778	0.00418112	0.0876875	-2.42249
ZNF570	0.589626	8.05087	11.5738	0.00418446	0.0876875	-2.42362
SP3P	3.94387	4.79056	11.5706	0.00418713	0.0876875	-2.42453
GCA	0.897393	10.6284	11.5454	0.00420813	0.0876875	-2.43161
INTS7	0.276964	9.43333	11.5352	0.00421667	0.0876875	-2.43448
OPTN	0.90587	10.4523	11.5318	0.0042195	0.0876875	-2.43543
HERC5	0.791051	11.8107	11.5299	0.00422104	0.0876875	-2.43595
PRADC1	0.656212	7.37398	11.5223	0.00422749	0.0876875	-2.43811
ACSS1	1.43262	3.9517	11.5156	0.00423307	0.0876875	-2.43998
C9orf135	4.29419	4.5021	11.5151	0.00423354	0.0876875	-2.44014
NBEAL1 /// RPL12	0.250324	14.5972	11.5146	0.00423398	0.0876875	-2.44028
THAP9-AS1	0.609386	9.88365	11.5037	0.00424313	0.087697	-2.44334
ACBD6	0.620564	9.77335	11.4876	0.00425677	0.0877415	-2.44789
DIRAS3	4.63912	4.58009	11.4838	0.00426005	0.0877415	-2.44898
CTPS1	1.27752	10.2075	11.4664	0.00427481	0.0878146	-2.45388
DNMT3B	1.73978	10.4306	11.4539	0.00428553	0.0879487	-2.45742
FBXO41 /// LOC101927826	1.29986	4.60676	11.4457	0.00429255	0.0879487	-2.45974
RINT1	2.47543	8.79837	11.4407	0.00429688	0.0879608	-2.46117
LOXL1-AS1	1.61461	8.87302	11.4194	0.00431524	0.0880608	-2.46721
SPP1	2.05631	12.8224	11.4085	0.00432476	0.0880608	-2.47033
CACHD1	2.14688	6.99955	11.408	0.00432519	0.0880608	-2.47047
BEND4	2.36282	8.95582	11.4032	0.00432938	0.0880608	-2.47184
CNGB1	2.99011	4.26536	11.402	0.00433039	0.0880608	-2.47217
CDK5RAP1	0.508413	9.4583	11.4005	0.00433172	0.0880608	-2.47261
BEX4	1.96235	4.11894	11.3658	0.00436208	0.0886014	-2.4825
ARHGAP8 /// PRR5-ARHGAP8	3.30148	6.33619	11.3536	0.00437283	0.0887431	-2.48598
ALKBH8	0.90426	7.29927	11.3396	0.00438517	0.0889169	-2.48998
AASDHPPT	0.53276	12.2676	11.3298	0.00439388	0.0889402	-2.49279
BOD1	0.834711	11.2689	11.2904	0.00442908	0.0894302	-2.50409
SOX17	1.74916	10.2264	11.2861	0.00443296	0.0894302	-2.50533
AC018755.16	1.32204	3.4775	11.2815	0.0044371	0.0894302	-2.50665
EYA4	1.34263	10.2402	11.2721	0.00444555	0.0894302	-2.50934
BCAS2	0.533559	11.3732	11.2613	0.00445533	0.0894302	-2.51245
IFNGR1	0.718297	11.0057	11.2206	0.00449244	0.089929	-2.5242
C16orf72	0.51862	10.8875	11.2065	0.00450539	0.0901116	-2.52828
STARD3NL	0.869379	10.9871	11.2023	0.00450926	0.0901125	-2.5295
POLR3GL	0.557433	9.73031	11.191	0.00451971	0.0902127	-2.53277
LOC100505555 /// ZNF846	2.84949	5.92928	11.1886	0.00452195	0.0902127	-2.53348
ORC5	1.29721	9.01503	11.1749	0.00453461	0.0903653	-2.53743
SYNGR1	0.550225	9.11398	11.172	0.00453728	0.0903653	-2.53827
GLRB	1.48907	9.79433	11.152	0.00455598	0.0906609	-2.54409
PRPF4	0.451481	10.1983	11.1402	0.00456699	0.0906669	-2.54751
BCL11A	2.14921	8.64305	11.1314	0.0045753	0.0906669	-2.55009
STXBP5	0.75185	5.77389	11.1229	0.00458327	0.0906669	-2.55255
FH	0.26355	11.8937	11.0913	0.00461323	0.0909536	-2.56178
GALNT11	1.91141	10.7897	11.0753	0.00462852	0.0911788	-2.56647
LSM11	0.849154	8.03735	11.0669	0.00463661	0.0912021	-2.56894
ADAT2	1.86643	6.62753	11.0528	0.00465015	0.0912413	-2.57307
ZNF786	1.19506	6.98695	11.0481	0.00465468	0.0912413	-2.57445
CXCL3	2.98323	4.75579	11.0006	0.00470081	0.091281	-2.58842
CYFIP1	0.47716	12.362	10.9976	0.00470373	0.091281	-2.5893
PPT1	0.635836	12.5188	10.9951	0.00470616	0.091281	-2.59003
CCT6A	1.22655	12.8482	10.9904	0.00471081	0.091281	-2.59143
SRA1	0.987884	10.0218	10.9881	0.00471301	0.091281	-2.59209
GCLM	1.67371	10.0924	10.9743	0.00472664	0.091281	-2.59618
AUNIP	0.679539	8.5852	10.9717	0.00472919	0.091281	-2.59694
PCDHB6	3.22694	7.64043	10.9682	0.00473268	0.091281	-2.59799
RTN4IP1	0.91379	8.88919	10.9351	0.00476547	0.0917032	-2.60777
PAM16	1.06635	6.36671	10.9256	0.00477495	0.0917032	-2.61058
REV3L	1.17838	9.6544	10.9224	0.00477816	0.0917032	-2.61153
PSTK	1.94872	7.48392	10.9207	0.0047799	0.0917032	-2.61205
PTPN13	2.11857	8.9579	10.9106	0.00479004	0.0917994	-2.61505
ZNF571	1.15017	7.15455	10.8979	0.00480279	0.0917994	-2.61882
APAF1	1.37743	8.20112	10.88	0.00482095	0.091842	-2.62416
LYRM7	3.06368	9.73995	10.8775	0.0048234	0.091842	-2.62488
GCNT3	3.93093	8.34403	10.8765	0.00482442	0.091842	-2.62518
KDELR2	0.847615	12.2457	10.8619	0.00483932	0.091842	-2.62955
PCDHA2 /// PCDHA3	2.12653	6.54329	10.8595	0.00484181	0.091842	-2.63028
TRRAP	1.30096	9.38424	10.837	0.00486481	0.0921373	-2.63699
HILPDA	1.18886	8.352	10.7902	0.00491321	0.0926733	-2.65101
DARS2	0.891938	6.94509	10.7797	0.00492421	0.0927234	-2.65418
TRPM4	2.78132	4.2394	10.7763	0.00492769	0.0927234	-2.65518
UBE2D4	2.06553	6.33301	10.7642	0.00494043	0.0927963	-2.65884
LINC01186	1.59847	3.06567	10.7632	0.00494145	0.0927963	-2.65913
HSPBAP1	1.78975	6.47296	10.7537	0.00495142	0.0928726	-2.66198
ZNF462	5.73291	5.61088	10.7371	0.00496901	0.092987	-2.66701
DLGAP1-AS2	1.55337	4.17172	10.7367	0.00496938	0.092987	-2.66711
ALG11 /// UTP14A /// UTP14C	1.22393	8.74244	10.7059	0.0050022	0.0934436	-2.67644
SNHG12 /// SNORA16A /// SNORA44 /// SNORA61	1.95224	9.38156	10.7026	0.0050057	0.0934436	-2.67743
ADAMTS8	0.0130027	2.25821	10.676	0.00503424	0.0937295	-2.68548
CDC23	0.878389	10.5773	10.6714	0.00503924	0.0937295	-2.68689
GLUL	1.60229	11.7462	10.6698	0.00504093	0.0937295	-2.68736
MARK1	1.50402	6.931	10.6274	0.0050871	0.0942897	-2.70028
ZNF561 /// ZNF562	0.188305	7.26403	10.5947	0.00512306	0.0944353	-2.71025
NOS1	5.05501	5.08359	10.5889	0.00512948	0.0944353	-2.71203
LOC389895	4.00833	4.24836	10.5871	0.00513148	0.0944353	-2.71258
HSPA4	1.36948	12.7567	10.5836	0.00513536	0.0944353	-2.71365
CDR2 /// LOC101060399	0.880721	10.7726	10.5835	0.00513546	0.0944353	-2.71368
TMEM200A	2.27679	3.3845	10.5783	0.00514122	0.0944353	-2.71527
VSIG10L	2.2063	5.57959	10.5316	0.00519344	0.0949883	-2.72958
DDX1	0.916571	12.0853	10.5177	0.00520922	0.0951759	-2.73388
NAMPT	1.3544	10.523	10.5152	0.00521205	0.0951759	-2.73465
TENM3	2.65986	6.92145	10.5058	0.0052227	0.0951759	-2.73754
SKP1	0.283645	14.4908	10.4985	0.00523093	0.0951759	-2.73977
SYAP1	0.629486	11.2821	10.4925	0.00523784	0.0951759	-2.74164
COA6	1.01621	10.9678	10.4836	0.00524796	0.0951759	-2.74437
ANO4	2.44816	5.93238	10.4754	0.00525736	0.0951931	-2.74691
CPOX	0.974858	11.2999	10.4745	0.00525842	0.0951931	-2.74719
ANAPC10	0.621042	9.70795	10.4667	0.00526732	0.0951931	-2.74959
EXTL2	0.736831	9.07989	10.4506	0.00528599	0.0951931	-2.7546
NFU1	0.588828	12.1412	10.4474	0.00528963	0.0951931	-2.75558
NOP10	0.341977	12.6596	10.4247	0.00531596	0.0954479	-2.76261
LGI2	0.97763	3.09291	10.416	0.0053262	0.0955589	-2.76534
PIK3R3	1.86879	7.9097	10.4089	0.00533444	0.0956001	-2.76752
SMIM17	1.36812	4.11392	10.407	0.00533663	0.0956001	-2.76811
CXorf57	3.19438	3.84138	10.4003	0.00534457	0.0956467	-2.77021
ZNF200	0.291301	9.19675	10.3972	0.00534813	0.0956467	-2.77116
AP000525.9	2.76349	8.18215	10.3872	0.00535991	0.0956467	-2.77427
ARMCX5	0.99212	7.68012	10.3851	0.00536241	0.0956467	-2.77493
BLVRA	0.495243	12.0051	10.3779	0.005371	0.0956467	-2.7772
SAAL1	0.425982	8.98977	10.3635	0.00538803	0.0958638	-2.78168
BID	2.28489	9.55878	10.2993	0.00546504	0.0970138	-2.80179
GTF2A1L	1.14525	2.81682	10.2919	0.00547409	0.097028	-2.80413
TMED9	0.714201	12.4291	10.2855	0.00548187	0.0970494	-2.80614
ZNF254	1.29056	6.83281	10.2841	0.00548355	0.0970494	-2.80657
TIMP3	4.24751	4.86676	10.2709	0.00549963	0.0971956	-2.81072
KIAA0895	1.07297	10.0464	10.2693	0.00550157	0.0971956	-2.81122
BTBD3	1.30091	11.1783	10.2591	0.00551413	0.0971956	-2.81445
ZNF354A	1.36715	8.85097	10.2408	0.00553665	0.0974028	-2.82022
NFATC2IP	0.527182	10.6117	10.2201	0.00556222	0.0977064	-2.82675
IMPACT	1.02749	9.04756	10.1934	0.00559558	0.0978188	-2.83522
TNFRSF9	2.37373	3.88128	10.1917	0.00559773	0.0978188	-2.83576
HERPUD2	0.742375	10.0342	10.1585	0.00563965	0.0980771	-2.84633
RHEB	0.743146	13.083	10.1576	0.00564076	0.0980771	-2.84661
ZNF582	1.5422	5.96602	10.1525	0.00564726	0.0980771	-2.84824
LIPT1	0.698257	8.1509	10.1503	0.00565004	0.0980771	-2.84894
CRLF3	0.909141	11.017	10.1454	0.00565624	0.0981125	-2.85049
LOC389834	5.00072	4.74552	10.1344	0.00567031	0.0982673	-2.85401
ATP6V1B2	1.39964	9.67489	10.1318	0.00567353	0.0982673	-2.85482
DNAAF2	1.00605	10.1552	10.1197	0.00568903	0.0983298	-2.85868
MFN1	0.55303	9.76302	10.1032	0.00571032	0.0984695	-2.86397
SHISA9	4.58556	5.48298	10.0895	0.00572805	0.098569	-2.86836
FAM162A	1.31224	12.6086	10.0882	0.00572966	0.098569	-2.86876
OAS3	0.641241	7.21172	10.0643	0.00576085	0.0988141	-2.87645
IFT74	1.64652	8.59837	10.0625	0.00576321	0.0988141	-2.87703
PHYHIPL	0.0678347	2.27811	10.0598	0.00576674	0.0988141	-2.8779
CROT	2.18261	8.07165	10.0575	0.00576971	0.0988141	-2.87863
SMPD2	0.47489	6.86891	10.0458	0.00578502	0.0988141	-2.88238
PTRH2	0.4772	10.4366	10.0427	0.00578912	0.0988141	-2.88338
C5orf30	0.733478	8.65334	10.0361	0.00579784	0.0988912	-2.88552
SLFN5	3.37566	9.59075	10.0136	0.0058276	0.0991113	-2.89277
COPS6	1.22793	11.3675	9.97978	0.00587279	0.0994243	-2.90371
METTL8	1.81874	7.84048	9.97891	0.00587395	0.0994243	-2.90399
UBE2E2	0.544641	10.2338	9.97189	0.0058834	0.0994848	-2.90626
MED28	0.778866	10.7294	9.94749	0.00591637	0.0998271	-2.91418
STMN3	2.12185	5.19987	9.94422	0.00592082	0.0998305	-2.91525

[truncated: 1 more sheets: down_GSE54772]
