# Supplementary material for: High expression of RIPK2 is associated with Taxol resistance in serous ovarian cancer
Source: J Ovarian Res. 2022 Apr 27;15:48. doi: 10.1186/s13048-022-00986-2 (PMC9044796; doi:10.1186/s13048-022-00986-2)
Supplement: Supplementary file 2 — Additional file 2: Supplementary Table 2. IDs_of_samples_with_taxol_treatment. [file 13048_2022_986_MOESM2_ESM.xlsx]

## Sheet: samples with OV
IDs of patient who were treated with taxol and had OV information
TCGA-04-1331
TCGA-04-1332
TCGA-04-1338
TCGA-04-1343
TCGA-04-1347
TCGA-04-1350
TCGA-04-1356
TCGA-04-1361
TCGA-04-1362
TCGA-04-1364
TCGA-04-1514
TCGA-04-1530
TCGA-04-1536
TCGA-04-1542
TCGA-04-1648
TCGA-04-1651
TCGA-04-1655
TCGA-09-0364
TCGA-09-0366
TCGA-09-0367
TCGA-09-0369
TCGA-09-1659
TCGA-09-1661
TCGA-09-1662
TCGA-09-1665
TCGA-09-1666
TCGA-09-1667
TCGA-09-1669
TCGA-09-1670
TCGA-09-1673
TCGA-09-2044
TCGA-09-2045
TCGA-09-2051
TCGA-09-2053
TCGA-09-2054
TCGA-09-2056
TCGA-10-0927
TCGA-10-0931
TCGA-10-0933
TCGA-10-0936
TCGA-10-0937
TCGA-13-0714
TCGA-13-0720
TCGA-13-0725
TCGA-13-0726
TCGA-13-0727
TCGA-13-0804
TCGA-13-0883
TCGA-13-0887
TCGA-13-1496
TCGA-20-0987
TCGA-20-1682
TCGA-20-1683
TCGA-20-1686
TCGA-20-1687
TCGA-23-1021
TCGA-23-1022
TCGA-23-1023
TCGA-23-1024
TCGA-23-1026
TCGA-23-1027
TCGA-23-1028
TCGA-23-1030
TCGA-23-1110
TCGA-23-1111
TCGA-23-1113
TCGA-23-1114
TCGA-23-1120
TCGA-23-1123
TCGA-23-1809
TCGA-23-2077
TCGA-23-2078
TCGA-23-2084
TCGA-24-0966
TCGA-24-0968
TCGA-24-0970
TCGA-24-0979
TCGA-24-0982
TCGA-24-1103
TCGA-24-1104
TCGA-24-1105
TCGA-24-1413
TCGA-24-1416
TCGA-24-1417
TCGA-24-1418
TCGA-24-1419
TCGA-24-1423
TCGA-24-1424
TCGA-24-1425
TCGA-24-1426
TCGA-24-1427
TCGA-24-1428
TCGA-24-1430
TCGA-24-1431
TCGA-24-1434
TCGA-24-1435
TCGA-24-1464
TCGA-24-1467
TCGA-24-1469
TCGA-24-1470
TCGA-24-1474
TCGA-24-1544
TCGA-24-1546
TCGA-24-1549
TCGA-24-1550
TCGA-24-1551
TCGA-24-1552
TCGA-24-1553
TCGA-24-1557
TCGA-24-1558
TCGA-24-1560
TCGA-24-1562
TCGA-24-1563
TCGA-24-1565
TCGA-24-1567
TCGA-24-1603
TCGA-24-1604
TCGA-24-1616
TCGA-24-1842
TCGA-24-1843
TCGA-24-1844
TCGA-24-1845
TCGA-24-1846
TCGA-24-1847
TCGA-24-1923
TCGA-24-1924
TCGA-24-1928
TCGA-24-1930
TCGA-24-2020
TCGA-24-2023
TCGA-24-2024
TCGA-24-2026
TCGA-24-2027
TCGA-24-2033
TCGA-24-2035
TCGA-24-2036
TCGA-24-2038
TCGA-24-2254
TCGA-24-2267
TCGA-24-2280
TCGA-24-2281
TCGA-24-2288
TCGA-24-2289
TCGA-24-2290
TCGA-24-2293
TCGA-24-2298
TCGA-25-1313
TCGA-25-1315
TCGA-25-1316
TCGA-25-1317
TCGA-25-1318
TCGA-25-1319
TCGA-25-1320
TCGA-25-1321
TCGA-25-1322
TCGA-25-1323
TCGA-25-1326
TCGA-25-1328
TCGA-25-1623
TCGA-25-1626
TCGA-25-1628
TCGA-25-1630
TCGA-25-1632
TCGA-25-1633
TCGA-25-1634
TCGA-25-1635
TCGA-25-1877
TCGA-25-2042
TCGA-25-2391
TCGA-25-2393
TCGA-25-2398
TCGA-25-2399
TCGA-25-2400
TCGA-25-2404
TCGA-29-1688
TCGA-29-1690
TCGA-29-1691
TCGA-29-1693
TCGA-29-1694
TCGA-29-1696
TCGA-29-1697
TCGA-29-1701
TCGA-29-1703
TCGA-29-1705
TCGA-29-1707
TCGA-29-1710
TCGA-29-1761
TCGA-29-1762
TCGA-29-1763
TCGA-29-1766
TCGA-29-1776
TCGA-29-1778
TCGA-29-1781
TCGA-29-1783
TCGA-29-1784
TCGA-29-2425
TCGA-29-2427
TCGA-29-2428
TCGA-30-1714
TCGA-30-1718
TCGA-30-1853
TCGA-30-1860
TCGA-30-1866
TCGA-30-1891
TCGA-30-1892
TCGA-31-1951
TCGA-31-1953
TCGA-31-1956
TCGA-36-1568
TCGA-36-1570
TCGA-36-1571
TCGA-36-1574
TCGA-36-1576
TCGA-36-1577
TCGA-36-1581
TCGA-57-1583
TCGA-57-1584
TCGA-57-1585
TCGA-57-1586
TCGA-57-1993
TCGA-59-2355
TCGA-59-2363
TCGA-61-1721
TCGA-61-1725
TCGA-61-1728
TCGA-61-1733
TCGA-61-1736
TCGA-61-1737
TCGA-61-1738
TCGA-61-1741
TCGA-61-1900
TCGA-61-1910
TCGA-61-1911
TCGA-61-1914
TCGA-61-1918
TCGA-61-1995
TCGA-61-1998
TCGA-61-2000
TCGA-61-2002
TCGA-61-2003
TCGA-61-2009
TCGA-61-2012
TCGA-61-2092
TCGA-61-2097
TCGA-61-2098
TCGA-61-2101
TCGA-61-2102
TCGA-61-2104
TCGA-61-2109
TCGA-61-2110
TCGA-61-2111
TCGA-61-2113
TCGA-OY-A56Q
TCGA-WR-A838

## Sheet: samples with PFI
IDs of patient who were treated with taxol and had PFI information
TCGA-04-1331
TCGA-04-1332
TCGA-04-1338
TCGA-04-1361
TCGA-04-1362
TCGA-04-1364
TCGA-04-1514
TCGA-04-1530
TCGA-04-1536
TCGA-04-1542
TCGA-04-1648
TCGA-04-1651
TCGA-04-1655
TCGA-09-0364
TCGA-09-0366
TCGA-09-0369
TCGA-09-1662
TCGA-09-1665
TCGA-09-1666
TCGA-09-1667
TCGA-09-1670
TCGA-09-2045
TCGA-09-2051
TCGA-10-0927
TCGA-10-0931
TCGA-10-0933
TCGA-10-0937
TCGA-13-0720
TCGA-13-0725
TCGA-13-0726
TCGA-13-0727
TCGA-13-0765
TCGA-13-0795
TCGA-13-0804
TCGA-13-0883
TCGA-13-0887
TCGA-13-0891
TCGA-13-0897
TCGA-13-0913
TCGA-13-1489
TCGA-13-1495
TCGA-13-1497
TCGA-13-1499
TCGA-20-1683
TCGA-23-1022
TCGA-23-1023
TCGA-23-1026
TCGA-23-1028
TCGA-23-1030
TCGA-23-1110
TCGA-23-1114
TCGA-23-1116
TCGA-23-2077
TCGA-23-2084
TCGA-24-0979
TCGA-24-0982
TCGA-24-1103
TCGA-24-1104
TCGA-24-1105
TCGA-24-1428
TCGA-24-1430
TCGA-24-1431
TCGA-24-1434
TCGA-24-1435
TCGA-24-1464
TCGA-24-1467
TCGA-24-1474
TCGA-24-1550
TCGA-24-1551
TCGA-24-1552
TCGA-24-1553
TCGA-24-1558
TCGA-24-1560
TCGA-24-1562
TCGA-24-1563
TCGA-24-1565
TCGA-24-1567
TCGA-24-1616
TCGA-24-1923
TCGA-24-1924
TCGA-24-1930
TCGA-24-2023
TCGA-24-2024
TCGA-24-2027
TCGA-24-2033
TCGA-24-2254
TCGA-24-2280
TCGA-24-2289
TCGA-24-2290
TCGA-25-1313
TCGA-25-1318
TCGA-25-1320
TCGA-25-1321
TCGA-25-1326
TCGA-25-1328
TCGA-25-1623
TCGA-25-1626
TCGA-25-1628
TCGA-25-1632
TCGA-25-1633
TCGA-25-1634
TCGA-25-1635
TCGA-25-2393
TCGA-25-2398
TCGA-25-2399
TCGA-25-2400
TCGA-25-2404
TCGA-29-1693
TCGA-29-1696
TCGA-29-1701
TCGA-29-1703
TCGA-29-1705
TCGA-29-1707
TCGA-29-1762
TCGA-29-1763
TCGA-29-2414
TCGA-29-2427
TCGA-30-1714
TCGA-30-1853
TCGA-30-1860
TCGA-30-1866
TCGA-30-1891
TCGA-30-1892
TCGA-31-1951
TCGA-36-1568
TCGA-36-1570
TCGA-36-1571
TCGA-36-1574
TCGA-36-1576
TCGA-36-1581
TCGA-57-1586
TCGA-61-1725
TCGA-61-1728
TCGA-61-1736
TCGA-61-1738
TCGA-61-1741
TCGA-61-1911
TCGA-61-1914
TCGA-61-1918
TCGA-61-2000
TCGA-61-2009
TCGA-61-2109
TCGA-61-2110
TCGA-61-2111
TCGA-61-2113
