# Supplementary material for: High expression of RIPK2 is associated with Taxol resistance in serous ovarian cancer
Source: J Ovarian Res. 2022 Apr 27;15:48. doi: 10.1186/s13048-022-00986-2 (PMC9044796; doi:10.1186/s13048-022-00986-2)
Supplement: Supplementary file 3 — Additional file 3: Supplementary Table 3. Taxol_IC50_and_RIPK2_expression. [file 13048_2022_986_MOESM3_ESM.csv]

	IC50	GAPDH	RIPK2_n
A2780	0.004648883	14.693	0.634860137480433
COV504	0.01918957	14.666	0.648063548343107
EFO-21	0.030291224	13.056	0.951976102941177
EFO-27	0.020698361	14.781	0.533333333333333
ES-2	0.024387915	14.777	0.666901265480138
FU-OV-1	0.00867361	14.704	0.583766322089227
Hey-A8	0.011858939	14.872	0.631724045185584
IGROV1	0.027501697	14.803	0.661825305681281
JHOS-2	0.024209864	14.523	0.663182538043104
JHOS-4	0.008781266	14.297	0.845701895502553
MCAS	0.006575953	14.634	0.610393603936039
NIH:OVCAR-3	0.004321144	14.669	0.577674006408071
OC 314	0.010998377	14.649	0.632473206362209
OC 316	0.009912783	14.765	0.622959701997968
OV-90	0.011053084	14.427	0.533825466139877
OVCAR-4	0.008228295	14.699	0.682767535206477
OVCAR-8	0.005111858	14.751	0.557629991187038
SK-OV-3	0.013747575	14.584	0.666991223258365
TOV-112D	0.005249934	14.604	0.531429745275267
TOV-21G	0.003941573	14.782	0.626051955080503
TYK-nu	0.002542614	14.682	0.622108704536167
