# Supplementary material for: High expression of RIPK2 is associated with Taxol resistance in serous ovarian cancer
Source: J Ovarian Res. 2022 Apr 27;15:48. doi: 10.1186/s13048-022-00986-2 (PMC9044796; doi:10.1186/s13048-022-00986-2)
Supplement: Supplementary file 4 — Additional file 4: Supplementary Table 4. Genes_co-expressed_with_RIPK2. [file 13048_2022_986_MOESM4_ESM.xlsx]

## Sheet: list_of_genes_co-expressed_with
ID	correlation coefficient	p
PRR22	-0.551226	7.82e-05
TMEM196	-0.505666	0.000346065
CORO6	-0.615189	4.2e-06
RAX2	-0.507762	0.000269263
CATSPER1	-0.564482	3.58e-05
FAM71A	-0.558527	4.51e-05
CCDC185	-0.553654	7.18e-05
TSSK3	-0.508094	0.000321227
NLRP5	-0.550532	8.01e-05
TTLL10	-0.59852	1.34e-05
CALR3	-0.539894	0.000115303
TM2D3	0.6287	3.86e-06
ESX1	-0.567761	4.34e-05
C8orf12	-0.536887	0.000127547
WDR88	-0.512735	0.000228798
ADAMTSL1	-0.573328	2.53e-05
MBD3L1	-0.537465	0.000125104
CYP11B1	-0.538969	0.00011895
BRSK1	-0.553654	7.18e-05
SLC34A3	-0.595068	1.03e-05
TIGD4	-0.536425	0.000129533
KIF6	-0.535037	0.000135661
SERPINA12	-0.515264	0.000257039
TRIML2	-0.525093	0.000187934
TMEM190	-0.522521	0.000164831
GAS2L2	-0.521739	0.000209331
CACNG5	-0.522549	0.000203972
RFWD2	0.62685	4.18e-06
TRNT1	0.51191	0.000285449
ATAD3A /// ATAD3B	-0.580828	2.67e-05
PHC3	0.517461	0.000239845
TXNDC2	-0.611933	7.79e-06
FLCN	0.512604	0.000279347
DIRC1	-0.514917	0.000259854
TUBA3FP	-0.522895	0.000201714
HS6ST2	-0.520698	0.000216409
CAMKK1	-0.572387	3.66e-05
CLEC4D	-0.56568	4.68e-05
RAET1E	-0.632401	3.29e-06
PROM2	0.502891	0.000376575
TLR4	-0.522895	0.000201714
TIRAP	-0.516767	0.000245158
RFX4	-0.545097	9.66e-05
B3GNT6	-0.540934	0.000111322
HS6ST3	-0.516998	0.000243375
B4GALNT2	-0.541397	0.000109593
FMR1NB	-0.567142	3.23e-05
IFNL2	-0.500463	0.00040525
RIMS1	-0.540356	0.000113517
PCDH10	-0.614553	4.32e-06
CCDC27	-0.619218	5.76e-06
FGF4	-0.514917	0.000259854
LOC439933	-0.507863	0.000323521
DYDC1	-0.544519	9.86e-05
WFDC10B	-0.519876	0.000180282
TENM1	-0.547757	8.82e-05
REXO1L1P	-0.564292	4.92e-05
RECQL4	-0.626388	4.26e-06
TMC2	-0.521465	0.00017085
GPR115	-0.509034	0.000258337
SYTL5	-0.616692	3.92e-06
GPR111	-0.539431	0.000117114
ASB10	-0.515495	0.000255177
NFKBID	-0.573659	3.49e-05
PGLYRP3	-0.548177	6.64e-05
GPR78	-0.508094	0.000321227
H1FOO	-0.584413	2.33e-05
DEFB119	-0.536093	0.000102851
C5orf24	0.548451	8.61e-05
PTK6	0.586841	2.12e-05
WDR62	-0.531799	0.000151003
CDH24	-0.585453	2.23e-05
SSTR3	-0.511101	0.000292721
UMODL1	-0.648724	8.16e-07
PARD3B	-0.591235	1.79e-05
DCAF4L2	-0.571924	3.72e-05
RNFT2	-0.591813	1.75e-05
ZNF560	-0.638414	2.54e-06
KIF19	-0.545791	9.44e-05
MAB21L3	-0.517244	0.000196953
SLC35G3 /// SLC35G4P /// SLC35G5	-0.503469	0.000370025
UROC1	-0.595513	1.51e-05
PNPLA1	-0.506129	0.000341204
PRO2949	-0.538853	0.000119414
ARHGAP42	-0.628122	3.96e-06
MFSD2A	-0.64142	2.23e-06
TFAP2B	-0.508051	0.000266743
SLC17A8	-0.520887	0.000174229
C12orf40	-0.557007	6.38e-05
C5orf64	-0.687558	2.93e-07
ADAMTS15	-0.582331	2.52e-05
FER1L6-AS1	-0.562327	5.28e-05
AGBL1	-0.604492	6.8e-06
LINC00269	-0.514801	0.000260798
CES5A	-0.565564	4.7e-05
SLC35G3	-0.634251	3.04e-06
KIRREL3-AS3	-0.617368	6.22e-06
LINC00477	-0.500578	0.000403841
AKAP2 /// PALM2 /// PALM2-AKAP2	-0.626503	4.24e-06
MRGPRX4	-0.569611	4.05e-05
HOXC12	-0.520814	0.000215612
VNN3	-0.543841	7.79e-05
FERD3L	-0.501156	0.000396862
LINC00314	-0.550416	8.04e-05
NLRP14	-0.530759	0.000156261
NLRP8	-0.509944	0.000303401
TAAR8	-0.581984	2.55e-05
PIANP	-0.511101	0.000292721
FBXL19-AS1	-0.581134	1.84e-05
TMIE	-0.619796	5.62e-06
TRIM43 /// TRIM43B	-0.600023	1.26e-05
LOC101929373 /// SLC9B1	-0.511216	0.000291672
C9orf163	-0.572271	3.67e-05
CCDC141	-0.560236	4.22e-05
HUS1B	-0.530527	0.000157452
TIPRL	0.531684	0.000151579
PRF1	-0.580365	2.71e-05
METTL6	0.505897	0.000343627
PIK3C2A	0.546832	9.1e-05
AMER2	-0.59482	1.55e-05
IRAK2	-0.506606	0.000279556
OTOGL	-0.507285	0.000329321
MGC16025	-0.536656	0.000128536
UBE2U	-0.500694	0.000402436
TCEANC	-0.535615	0.000133076
RTP1	-0.511448	0.000289584
PRR35	-0.584991	2.27e-05
GPR26	-0.634789	1.65e-06
NATD1	-0.590079	1.87e-05
KLHL34	-0.574774	2.39e-05
LDHAL6A	-0.57944	2.81e-05
POM121L1P /// POM121L8P /// POM121L9P	-0.535846	0.000132055
LINC00955	-0.515842	0.000252409
SLC22A24	-0.506678	0.0002789
FMO9P	-0.547872	8.78e-05
LINC00305	-0.590426	1.84e-05
BFSP2-AS1	-0.533896	0.000111163
GPHB5	-0.523936	0.000195076
DCD	-0.673104	5.53e-07
ADAT3	-0.528677	0.000167281
CHD2	0.59216	1.72e-05
SBDS /// SBDSP1	0.609852	8.49e-06
SNAPC5	0.501156	0.000396862
NLGN4Y	-0.621184	5.31e-06
CD300LB	-0.501619	0.000391357
FAM126B	0.520698	0.000216409
LOC554206	-0.528099	0.000170465
C11orf53	-0.530643	0.000156855
GRIK1-AS1	-0.51869	0.000187632
ARHGEF10	-0.537581	0.00012462
LOC101929497	-0.575856	3.21e-05
CTNNA3	-0.53284	0.000145907
KLHL29	-0.538275	0.000121755
FLJ25758	-0.612743	7.54e-06
SLCO4A1-AS1	-0.531452	0.000152737
PTPLA	-0.614709	6.95e-06
TP73	-0.621144	3.18e-06
CST9	-0.57123	3.82e-05
ACTR2	0.550532	8.01e-05
LINC00161	-0.528823	0.000132741
RGS7	-0.522549	0.000203972
SLC25A48	-0.555504	6.73e-05
CNKSR2	-0.519542	0.000224528
EPHA7	-0.581637	2.59e-05
TET3	-0.560361	5.66e-05
METTL8	0.566101	3.36e-05
TTC26	-0.508673	0.000315557
SYCE1	-0.529949	0.000160465
MGC50722	-0.611355	7.98e-06
CDH7	-0.605689	1.01e-05
NALCN	-0.558395	6.08e-05
SCARA5	-0.678423	4.37e-07
SPATA6L	-0.587494	1.42e-05
LINC00593	-0.526018	0.000182393
LINC00301	-0.528908	0.000166022
STKLD1	-0.616981	3.86e-06
PLA2G4C	-0.564639	4.86e-05
VWA5B2	-0.564309	3.61e-05
PTPN7	-0.587072	2.1e-05
PRR16	-0.554001	7.1e-05
PCNP	0.665934	7.58e-07
LOC101927129	-0.632285	3.31e-06
RCBTB1	-0.505897	0.000343627
EXOC3L1	-0.552845	7.39e-05
ACOT11	-0.577359	3.04e-05
LOC388882	-0.589055	1.33e-05
BC070490	-0.596901	1.43e-05
HLA-DOB	-0.5466	9.18e-05
LOC285902 /// ZNF273 /// ZNF479 /// ZNF733P	-0.572502	3.64e-05
WDR66	-0.569149	4.12e-05
MGC40069	-0.513255	0.0002249
RPL13AP17	-0.500116	0.000409504
SLC10A7	-0.562673	5.21e-05
LOC101928787	-0.519311	0.000226185
FAM9A	-0.571809	3.74e-05
KIF26B	-0.547179	9e-05
PGPEP1	-0.503932	0.000364859
ST3GAL3	-0.576896	3.09e-05
FHL5	-0.538479	9.45e-05
LOC100287210	-0.526364	0.000180353
LOC554207	-0.551762	5.82e-05
RSPH10B /// RSPH10B2	0.624537	4.61e-06
STRIP2	-0.501272	0.000395479
VWA3B	-0.538969	0.00011895
ECE2	-0.589385	1.92e-05
MCF2	-0.54475	9.78e-05
POLK	-0.532956	0.00014535
TPH2	-0.583256	2.43e-05
RAP1A	-0.606614	9.69e-06
ABCB5	-0.514801	0.000260798
FBXL21	-0.50451	0.000358494
CCDC172	-0.529371	0.000163531
PDZD3	-0.586263	2.17e-05
BEST3	-0.550548	6.08e-05
RSRC1	0.521739	0.000209331
BPIFB6	-0.525686	0.000147928
AFAP1L1	-0.735893	3.09e-08
LINC00824	-0.628238	3.94e-06
BAGE	-0.578747	2.88e-05
C21orf67	-0.504293	0.000301217
Dbpht2	-0.535573	0.000104767
OR10A5	-0.55747	6.28e-05
OR8D1	-0.593854	1.08e-05
PNKD	-0.644426	1.96e-06
HRH3	-0.534532	0.000108696
SCAMPER	-0.675551	1.89e-07
AP1S3	-0.517576	0.00023897
STH	-0.542091	0.000107046
C7orf34	-0.623728	4.77e-06
MOG	-0.5821	2.54e-05
ESYT2	0.598636	1.33e-05
LOC100507477	-0.603145	1.11e-05
KB-431C1.4	0.513992	0.000267498
DNM2	-0.532724	0.000146465
EXD3	-0.583719	2.39e-05
CASC10	-0.52463	0.000190761
FBXO28	0.504047	0.000363578
LINC00661	-0.614593	6.98e-06
SMTN	-0.558742	6e-05
LINC00599 /// MIR124-1	-0.530759	0.000156261
LINC00290	-0.599404	8.51e-06
DKFZp451A211 /// LOC101928841	-0.624884	4.54e-06
RAB11B-AS1	-0.512214	0.000232758
LOC642533	0.503122	0.000373943
ZNF555	-0.546716	9.14e-05
LOC100506271	-0.582868	1.72e-05
EIF1B-AS1	-0.520814	0.000215612
AF086125 /// RP11-61A14.1	-0.551531	5.87e-05
C20orf202	-0.60858	8.94e-06
MYRFL	-0.52012	0.000220435
RP11-480I12.10	-0.512835	0.00027734
LOC100506016	-0.529602	0.000162298
POM121L12	-0.512488	0.000280356
AF520793	0.525555	0.000185144
BC042382 /// RP11-408H20.3	-0.559089	5.93e-05
LY86-AS1	-0.558511	6.05e-05
AK054708 /// RP11-547D24.1	-0.507747	0.000324673
LOC286189	-0.590541	1.84e-05
RP11-90P13.1	-0.54371	0.000101312
LINC00606	-0.513182	0.000274353
DLG1-AS1	-0.587609	1.41e-05
TRIM50	-0.57574	3.23e-05
FAM229A	-0.502544	0.000380556
ARPP21	-0.517591	0.000194678
LOC401098	-0.518589	0.000188268
LOC100996455	-0.56302	5.15e-05
LOC100506142	-0.717969	7.66e-08
MIR194-2	-0.597496	9.25e-06
PRCD	-0.692299	2.38e-07
AX748294 /// RP11-1006G14.1	-0.521392	0.000211666
IQSEC3	-0.532956	0.00014535
NT5DC2	-0.529371	0.000163531
APCDD1L-AS1	-0.553076	7.33e-05
RP11-731J8.2	-0.50701	0.000275913
LOC100505853	-0.617484	6.19e-06
LOC101928651	-0.523127	0.000200221
LOC101927138	-0.522086	0.000207019
OR2H1	-0.511795	0.000286478
LOC100507250	-0.556198	6.57e-05
RP11-744D14.2	-0.542322	0.000106209
LOC101927787	-0.630088	3.64e-06
C5orf47	-0.624537	4.61e-06
DICER1-AS1	-0.52012	0.000220435
TFAP2A-AS1	-0.562789	5.19e-05
HAR1A	-0.510407	0.000299087
LOC101929132	-0.514339	0.000264607
SLC26A4-AS1	-0.526784	0.000142439
ATP13A4	-0.538868	9.32e-05
SSTR5-AS1	-0.521623	0.000210107
DQ580846	-0.624556	2.71e-06
LOC100132735	-0.511448	0.000289584
C11orf87	-0.530774	0.00012403
PABPC1L2A /// PABPC1L2B	-0.528519	0.00013415
LOC283177	-0.527941	0.000136863
FAM181A-AS1	-0.585106	2.26e-05
LOC100506107	-0.626272	4.28e-06
ASPG	-0.521045	0.000214026
EHBP1L1	-0.535573	0.000104767
LOC101928231	-0.679001	4.26e-07
NT5C	-0.513298	0.000273364
BC027619 /// RP11-236J17.3	-0.586841	2.12e-05
LOC101929225	-0.610083	8.41e-06
LOC283516	-0.564656	3.56e-05
LOC100506639 /// ZNF131	-0.589055	1.33e-05
WHAMMP2	-0.514107	0.000266531
RP11-634B7.4	-0.563499	3.72e-05
LOC100240728	-0.610217	5.27e-06
LOC101928614	-0.531294	0.000121795
LOC101927870	-0.514353	0.000216866
KIAA1257 /// LOC100132731	-0.578284	2.93e-05
LINC00870	-0.57204	3.7e-05
LOC101928002	-0.538642	9.39e-05
LOC285768	-0.579787	2.77e-05
VWA8-AS1	-0.510422	0.000246878
LINC00642	-0.523547	0.000159171
TRIML1	-0.507632	0.00032583
ERICH1-AS1	-0.609389	8.65e-06
RP11-416I2.1	-0.507863	0.000323521
LOC285847	-0.518617	0.000231222
LOC400620	-0.536035	0.000103063
CHRM3-AS2	-0.569727	4.03e-05
LOC101927282	-0.511694	0.00023678
NANOS2	-0.569281	2.97e-05
LOC101928687	-0.501301	0.00033149
LOC101929153	-0.548177	6.64e-05
RP4-676L2.1	-0.509482	0.000307771
AFG3L2	0.601179	1.21e-05
RP11-1E4.1	-0.522202	0.000206253
LINC01087	-0.598132	8.99e-06
INHBA-AS1	-0.508441	0.000317814
LINC01020	-0.539547	0.000116658
BC040577 /// RP11-10K16.1	-0.525671	0.000184453
LOC100129175	-0.553191	7.3e-05
PCDH11X /// PCDH11Y	-0.550301	8.08e-05
LINC00657	0.524977	0.000188637
DGCR5 /// LOC100287576	-0.635946	1.56e-06
NUDCD2	-0.56487	4.82e-05
LOC730202	-0.538737	0.000119879
ZNF17	-0.653793	1.3e-06
MIR1204 /// PVT1	0.572965	3.58e-05
EFCAB5	-0.504293	0.000301217
LOC439911	0.519658	0.000223704
CTD-3080P12.3	-0.517707	0.000193925
EGFEM1P	-0.524876	0.000152094
NHLRC4	-0.557123	6.36e-05
BC032415	-0.539547	0.000116658
A2M	-0.53839	0.000121284
CST13P	-0.525902	0.000183077
LOC100505609	-0.633788	3.1e-06
C1orf53	-0.589847	1.89e-05
ZNF844	-0.550185	8.11e-05
C16orf62	-0.501735	0.000389992
FLJ37786	-0.547525	8.89e-05
LOC101928020	-0.561286	5.48e-05
LOC100507462	-0.575856	3.21e-05
NOL4L	-0.501156	0.000396862
HERPUD2	0.510407	0.000299087
ZNF789	0.536078	0.00013104
LOC100133089	-0.545791	9.44e-05
CCDC178	-0.554926	6.87e-05
AC139100.3	-0.640687	1.23e-06
LINC00565	-0.510364	0.000247346
BC016361	-0.560245	5.69e-05
RGMB-AS1	-0.538853	0.000119414
RP11-63D14.1	-0.573312	3.53e-05
IFT80	0.547757	8.82e-05
FLJ13773	-0.59667	1.44e-05
C21orf15	-0.600445	8.13e-06
CACNA1G-AS1	-0.534648	0.000108253
RP1-212P9.2	-0.523589	0.000197266
LINC01419	-0.527868	0.000171754
RP11-543C4.1	-0.578978	2.86e-05
FMN2	-0.527174	0.000175676
LOC101929125	-0.526364	0.000180353
APELA	-0.53326	0.000113681
AC067956.1	-0.626041	4.32e-06
SPATA41	-0.533071	0.000144796
SOCS2-AS1	-0.53469	0.000137233
IPW /// LOC101930404 /// PWARSN /// SNORD107 /// SNORD115-13 /// SNORD115-26 /// SNORD115-7 /// SNORD116-22 /// SNORD116-28 /// SNORD116-4 /// SNRPN	0.644542	1.95e-06
MAFG-AS1	-0.50266	0.000379225
LOC101928043	-0.585106	2.26e-05
SYT7	-0.645814	1.84e-06
C1orf61	-0.637026	2.7e-06
LOC101929690	-0.581869	2.56e-05
MIR137 /// MIR137HG /// MIR2682	-0.562789	5.19e-05
LOC100506526	-0.524861	0.000189343
LINC01093	-0.502732	0.000316685
CHDH	-0.509713	0.000305579
LOC728084	-0.532377	0.000148152
FLJ38773	-0.554579	6.95e-05
LINC00184	-0.673566	5.41e-07
LINC00892	-0.531337	0.000153319
RP11-83N9.5	-0.622919	4.93e-06
AC141928.1	-0.537423	9.81e-05
AX748066 /// RP11-709D24.6	-0.563714	5.02e-05
FAM170B	-0.630435	3.58e-06
LOC101928420	-0.513891	0.000220216
LOC101928099	-0.509829	0.000304488
RP1-149C7.1	-0.502313	0.000383231
AK056982	-0.520698	0.000216409
LZTS1-AS1	-0.629857	3.67e-06
CECR5-AS1	-0.506143	0.000283772
LOC100506731	-0.734258	4.26e-09
AKR1E2	-0.679425	1.51e-07
SAMD14	-0.608927	8.82e-06
SATB2-AS1	-0.51285	0.000227927
LOC283692	-0.62951	3.73e-06
BC035400	-0.503137	0.000312607
LOC101929456	-0.52093	0.000214817
LINC00523	-0.529502	0.00012965
GDPD1	-0.545097	9.66e-05
SNAI3	-0.539547	0.000116658
LOC221122	-0.558469	4.52e-05
LOC497256	-0.591351	1.78e-05
GAS5	0.53962	9.07e-05
LOC101928251	-0.546022	9.36e-05
LOC102546299	-0.583488	2.41e-05
AWAT1	-0.566506	3.31e-05
DLGAP1-AS3	-0.576896	3.09e-05
MAGI2-IT1	-0.61124	8.02e-06
LOC101928845	-0.520467	0.000218011
PRDX5	0.56198	5.35e-05
CTD-2021H9.3	-0.628238	3.94e-06
AP001063.1	-0.597017	1.42e-05
CATIP-AS1	-0.576203	3.17e-05
RP11-109E24.2	-0.545213	9.62e-05
HSPC081	-0.500347	0.000406663
NBEAP1	-0.508326	0.000318948
LOC283856	-0.529718	0.000161685
RP11-215E13.2	-0.583834	2.38e-05
RP11-274B18.4	-0.566952	4.47e-05
LOC101927490	-0.550763	7.95e-05
LOC101926959	-0.521349	0.000171521
RP11-513N24.1	-0.592623	1.69e-05
EFCAB4B	-0.518154	0.000234637
LINC00112	-0.581671	1.8e-05
LOC102725382	-0.555851	6.65e-05
FLJ31356	-0.570999	3.85e-05
LOC284669	-0.523821	0.000195803
LOC101928626	-0.547872	8.78e-05
AY927499	-0.547063	9.03e-05
RP11-96H17.1	-0.58096	1.86e-05
BC015159	-0.702937	1.5e-07
RP11-403N16.3	-0.537465	0.000125104
LOC400654	-0.500535	0.000339671
LINC01091	-0.526438	0.000144152
JAKMIP2-AS1	-0.539778	0.000115753
LOC101929488	-0.585991	1.51e-05
LINC00271	-0.548566	8.58e-05
ADARB2-AS1	-0.532682	0.000116015
GOLGA6L6	-0.541397	0.000109593
LOC101928539	-0.527478	0.000139069
RP11-366L5.1	-0.578053	2.96e-05
LINC00485	-0.525671	0.000184453
RP11-471M2.3	-0.53839	0.000121284
RP11-171I2.1	-0.587188	2.09e-05
DNM1P35	-0.530412	0.00015805
LOC648691	-0.504438	0.000299818
LOC286083	-0.599636	8.43e-06
LOC101929025	-0.507285	0.000329321
CCDC144CP	-0.553439	5.46e-05
HOXC-AS3	-0.584719	1.59e-05
LINC00536	-0.509829	0.000304488
LOC100128554	-0.56013	5.71e-05
LOC101927450	-0.631244	3.46e-06
MIR3663HG	-0.53654	0.000129033
LOC285181	-0.700509	1.67e-07
LINC01204	-0.58362	1.66e-05
RP11-151E14.1	-0.674607	5.17e-07
PACRG-AS1	-0.615287	6.79e-06
LOC284661	-0.581539	1.81e-05
FAM41AY1 /// FAM41AY2	-0.652752	1.36e-06
EPHA6	-0.514223	0.000265568
LINC00880	-0.662812	8.71e-07
CTB-113P19.1	-0.509713	0.000305579
AK093205	-0.505782	0.000344844
LINC00535	-0.581637	2.59e-05
RP11-953B20.1	-0.544403	9.89e-05
LOC101928443	-0.5429	0.000104143
BC041947 /// RP4-630C24.3	-0.551762	5.82e-05
LOC101929123	-0.612743	7.54e-06
LOC101928185	-0.561286	5.48e-05
LOC101929312	-0.510638	0.000296951
CASC6	-0.505782	0.000344844
CTA-331P3.1	-0.554463	6.98e-05
ARHGAP15 /// LOC101928361	-0.541166	0.000110454
LOC283214	-0.548104	8.71e-05
CTU2	-0.616096	6.56e-06
LOC101927396	-0.598132	8.99e-06
FGD5-AS1	-0.51087	0.000294829
LOC101928418	-0.534343	0.000138823
PRKG1-AS1	-0.570768	3.88e-05
LOC101928491	-0.604995	1.03e-05
AC013733.4	-0.601544	7.75e-06
BC032916 /// RP11-400D2.2	-0.55101	5.98e-05
RP11-579O24.3	-0.512604	0.000279347
LOC101929384	-0.531815	0.000119598
BC028044	-0.557701	6.23e-05
LOC101928565	-0.529024	0.000165396
TAL1	-0.579556	2.8e-05
LOC286121	-0.507632	0.00032583
RP11-410C4.5	-0.576087	3.19e-05
RP11-753A21.2	-0.617021	6.31e-06
CD81-AS1	-0.550763	7.95e-05
LOC100505718	-0.603839	1.08e-05
SLC5A12	-0.592044	1.73e-05
LOC284798	-0.542553	0.000105378
LOC157931	-0.602798	1.13e-05
LOC100130654	-0.520236	0.000219624
LOC284898	-0.563599	5.04e-05
RP4-539M6.14	-0.560014	5.74e-05
LOC152225	-0.604995	1.03e-05
LOC101927159	-0.514758	0.000213972
SMEK3P	-0.60303	1.12e-05
LOC101929172	-0.584181	2.35e-05
BC062763	-0.570999	3.85e-05
BC024169	-0.513414	0.000272378
LOC101928770	-0.570421	3.93e-05
LOC101928739	-0.502775	0.000377898
LINC00951	-0.570652	3.9e-05
RP11-203B7.2	-0.66975	6.41e-07
LOC101927914	-0.512257	0.000282383
LOC101928446	-0.562558	5.24e-05
ANKRD30B	-0.614015	7.15e-06
BC040311	-0.579787	2.77e-05
2020-03-01	-0.505666	0.000346065
CARD11	-0.552613	7.45e-05
MIR4313	-0.562558	5.24e-05
LOC101927359	-0.50928	0.000256271
AP001604.3 /// BC043580	-0.574121	3.43e-05
LINC01181	-0.662003	9.02e-07
ZNF391	-0.59401	1.6e-05
NCKAP5L	-0.564061	4.96e-05
CASC15	-0.586048	1.5e-05
EBF2	-0.583447	1.68e-05
LINC00659	-0.584644	2.31e-05
LOC101928622	-0.548219	8.68e-05
LOC339539	-0.643386	2.05e-06
RP11-201A3.1	-0.566142	4.6e-05
FCER1A	-0.506085	0.000284303
LOC440704	-0.506013	0.000342413
LOC101929505	-0.600139	1.26e-05
DLG5-AS1	-0.525324	0.000186534
LINC01121	-0.515264	0.000257039
RP11-809F4.3	-0.56084	4.12e-05
LOC285191	-0.517649	0.000194301
LOC101927869	-0.513414	0.000272378
RP11-342L8.2	-0.612974	7.47e-06
LOC151484	-0.651364	1.44e-06
LOC101929319	-0.625925	4.34e-06
CTD-2297D10.2	-0.519195	0.000227018
LOC101927286	-0.555389	6.76e-05
CTC-360P9.3	-0.522664	0.000203217
LINC00092	-0.5037	0.000367434
USP3-AS1	0.534185	0.000110036
DNAJB8-AS1	-0.609274	8.69e-06
LOC253044	-0.675069	5.07e-07
RP11-13K12.5	-0.533881	0.000140968
LOC339807	-0.542553	0.000105378
LOC101928886	-0.513298	0.000273364
MYCBPAP	-0.501286	0.000331643
LOC101927379	-0.512488	0.000280356
LRRC37A5P	-0.550648	7.98e-05
ZNF32-AS3	-0.509713	0.000305579
DSCAM-AS1	-0.520771	0.000174912
WDR11-AS1	-0.57674	2.2e-05
LOC101929297	-0.505319	0.000349752
BC041451 /// RP1-206D15.3	-0.522275	0.000166218
LOC101928271	-0.530832	0.00012378
LOC101929239	-0.504278	0.000361028
LOC101929406	-0.527058	0.000176337
LOC101929517	-0.56117	5.5e-05
AOX2P	-0.637026	2.7e-06
LOC101929002	-0.619121	3.5e-06
TNRC18	-0.532262	0.000148718
LOC441086	-0.512026	0.000284424
LOC101927460	-0.622012	3.05e-06
LOC101927095	-0.515032	0.000258912
LINC00929	-0.611933	7.79e-06
CTD-2553C6.1	-0.613437	7.33e-06
RP11-359K18.3	-0.587882	2.04e-05
GPD1	-0.587882	2.04e-05
LOC338694	-0.539273	9.18e-05
LOC101927865	-0.62766	4.03e-06
LOC340581	-0.593085	1.66e-05
LOC101927313	-0.656105	1.17e-06
LOC255654	-0.535962	0.000131547
LOC101928894	-0.539431	0.000117114
IGFN1	-0.62049	5.46e-06
ELFN2 /// RP1-63G5.8	-0.580828	2.67e-05
LINC01169	-0.568802	4.17e-05
BC047942 /// RP11-122K13.14	-0.554306	5.29e-05
LOC101927331	-0.597942	1.37e-05
LOC101927783	-0.553538	7.21e-05
CTD-2537I9.16	-0.58025	2.72e-05
D21S2090E	-0.561591	4.01e-05
LOC101928813	-0.610777	8.17e-06
LOC101929167	-0.63772	2.62e-06
CTC-384G19.1	-0.62049	5.46e-06
AC114752.3	-0.572387	3.66e-05
CTB-12A17.3	0.641304	2.24e-06
TMEM132B	-0.514107	0.000266531
GADL1	-0.536656	0.000128536
CCDC40	-0.553423	7.24e-05
RPL34-AS1	-0.594357	1.58e-05
TNNT2	-0.596554	1.45e-05
SYT9	-0.581406	2.61e-05
LINC01104	-0.592755	1.13e-05
LOC285300	-0.622109	5.1e-06
LOC100127955 /// LOC100128374	-0.51285	0.000227927
LINC01226	-0.507632	0.00032583
FAM83C	-0.597826	1.38e-05
LOC100131763	-0.52648	0.000179678
LOC283045	-0.52729	0.000175016
LOC283194	-0.592044	1.73e-05
LOC338963	-0.545791	9.44e-05
FAM45A	-0.513992	0.000267498
LOC100132354	-0.551431	5.89e-05
RELL2	-0.531337	0.000153319
TMEM235	-0.631205	1.97e-06
KNCN	-0.569033	4.14e-05
YTHDF3	0.626388	4.26e-06
RP11-400N9.1	-0.639935	1.28e-06
TMEM151B	-0.620143	5.54e-06
HOTTIP	-0.512951	0.000276341
LOC284865	-0.577937	2.97e-05
FAM71A /// FAM71A /// RP11-338C15.5	-0.5895	1.91e-05
LINC00514	-0.549144	8.41e-05
VAC14-AS1	-0.559436	5.85e-05
LINC00607	-0.640032	2.37e-06
C14orf64	-0.648474	1.64e-06
KY	-0.655412	1.21e-06
IQCF5-AS1	-0.572288	2.64e-05
FAM71E2	-0.640264	2.35e-06
LOC101928405	-0.525439	0.000185838
LOC101929538	-0.504394	0.000359759
CHRM3	-0.574468	3.39e-05
CXXC1P1	-0.560361	5.66e-05
TXNDC8	-0.537118	0.000126564
LOC146795	-0.60858	8.94e-06
RP11-629E24.2	-0.579556	2.8e-05
USP2-AS1	-0.615865	6.63e-06
DDC-AS1	-0.510985	0.000293773
LINC00887	-0.558511	6.05e-05
ASIC5	-0.555042	6.84e-05
LOC100506557	-0.503122	0.000373943
LINC01103	-0.581984	2.55e-05
NUTM1	-0.502154	0.000322593
RP11-1109M24.16	-0.604302	1.06e-05
FAM98B	0.516998	0.000243375
LOC100131864	-0.535731	0.000132564
ASB15	-0.508326	0.000318948
LL0XNC01-116E7.2	-0.579325	2.82e-05
CASP12	-0.609736	8.53e-06
RP11-395N3.1	-0.557123	6.36e-05
RP11-116D17.1	-0.546022	9.36e-05
TAS1R1	-0.61309	7.43e-06
RP11-440L14.3	-0.614362	7.05e-06
TNR	-0.518039	0.000235498
PRMT1	-0.564292	4.92e-05
OFCC1	-0.564408	4.9e-05
LHX9	-0.536309	0.000130033
ZSCAN5A	-0.588922	1.95e-05
PCDH9	-0.519658	0.000223704
RP11-352G9.1	-0.512488	0.000280356
RAB3IP	-0.521234	0.000172194
2020-09-07	0.523358	0.000198739
FLJ46026	-0.593738	1.09e-05
BX648501	-0.662928	8.66e-07
AC010095.5 /// RP13-1039J1.3	-0.625809	4.36e-06
LIMS1	-0.544981	9.7e-05
DQ583756	-0.518039	0.000235498
RALGAPA1 /// RALGAPA1P	-0.555273	6.79e-05
PPP1R11	0.584528	2.32e-05
SOD2	0.565911	4.64e-05
LOC102724888 /// LOC102725420	-0.555809	5e-05
LINC00927	-0.584759	2.29e-05
LOC102725016 /// PPP2R3B	-0.575162	3.3e-05
PDXK	-0.518227	0.00019057
SBF2-AS1	-0.575162	3.3e-05
TOP1P2	-0.534474	0.000108919
MRPL49P1 /// MRPL49P1	-0.545286	7.39e-05
RP11-45M22.3	-0.566506	3.31e-05
HPYR1	-0.516608	0.000201186
LINC00527	-0.599329	1.3e-05
TYRO3P	-0.64593	1.83e-06
OR7E104P	-0.530527	0.000157452
OR5AK4P	-0.517129	0.000197716
C20orf181	-0.595051	1.54e-05
TPM4	0.513876	0.000268467
OR10D3	-0.613321	7.36e-06
OR1J2	-0.703284	1.48e-07
OR1J4	-0.503484	0.00030915
OR5K1	-0.555389	6.76e-05
NAV2	-0.58395	2.37e-05
SVOP	-0.562442	5.26e-05
LRRC66	-0.615749	6.66e-06
LINC00354	-0.526364	0.000180353
IDO2	-0.501503	0.000392727
SNAI3-AS1	-0.518632	0.000187997
ATP8B5P	-0.567761	4.34e-05
TMEM232	-0.615287	6.79e-06
RNF207	-0.500231	0.000408081
LOC101927256	-0.628238	3.94e-06
LOC101927814	-0.509135	0.000311086
DDX50	-0.542091	0.000107046
BEND6	-0.517808	0.000237228
WASIR1 /// WASIR1 /// WASIR2 /// WASIR2	-0.511679	0.00028751
CADM2-AS1	-0.503816	0.000366145
RP11-218F4.1	-0.539084	0.000118489
LOC101930149 /// LOC101930286	-0.543205	7.97e-05
BC034636 /// CTB-113P19.4	-0.693108	2.3e-07
C16orf72	0.530643	0.000156855
NHEG1	-0.581984	2.55e-05
FAM201B /// LOC648761	-0.546038	7.19e-05
RNF165	-0.640148	2.36e-06
KIAA0408 /// SOGA3	-0.55747	6.28e-05
RP11-439E19.10	-0.523315	0.000160431
SCART1	-0.543825	0.000100913
RP11-209D14.2	-0.599676	1.28e-05
C8orf74	-0.500578	0.000403841
FAM43B	-0.524399	0.00019219
LINC01300	-0.51191	0.000285449
RP3-337H4.8	-0.59771	1.38e-05
KIAA1656	-0.716235	8.3e-08
LRRC59	-0.577475	3.03e-05
LOC100507194	-0.567993	4.3e-05
MGC15885	-0.511231	0.000240408
FAM129C	-0.56117	5.5e-05
LOC100996342	-0.6642	8.19e-07
C14orf105	-0.527058	0.000176337
PGM2L1	-0.576087	3.19e-05
LOC100996681	-0.666166	7.51e-07
ESR2 /// RP11-544I20.2	-0.608696	8.9e-06
HIRA	-0.514223	0.000265568
EREG	-0.512156	0.000233202
IQCH	-0.529024	0.000165396
LCN8	-0.568339	4.24e-05
RP11-259G18.1	-0.626966	4.16e-06
LOC101928052	-0.720823	1.1e-08
ASZ1	-0.613281	4.58e-06
LOC101927900	-0.644658	1.94e-06
LOC101930296 /// TBC1D26 /// ZNF286A	-0.518516	0.000188729
LOC101928700	-0.52771	0.000137962
LOC101929116	-0.542091	0.000107046
LOC101930028 /// LOC101930449	-0.577475	3.03e-05
LOC101927943	-0.539084	0.000118489
LOC101928748	-0.654949	1.23e-06
LOC101928107	-0.504047	0.000363578
LOC102723831	-0.567761	4.34e-05
LINC00882	-0.502775	0.000377898
ATP5A1	-0.612974	7.47e-06
FLJ16124 /// LOC101927533	-0.554926	6.87e-05
HSD11B1L	-0.520251	0.000178016
KRT79	-0.637951	2.59e-06
LOC100288721	-0.642345	2.14e-06
LINC00566	-0.519399	0.000183209
LOC152586	-0.545907	9.4e-05
MMD2	-0.545907	9.4e-05
LOC400958	-0.553323	5.49e-05
LOC101927126	-0.551341	7.79e-05
SUV420H2	-0.576797	2.2e-05
HIPK1-AS1	-0.555157	6.81e-05
RP5-963E22.5	-0.594241	1.59e-05
GHET1	-0.562673	5.21e-05
ANXA8 /// ANXA8L1 /// LOC100996760 /// LOC102725207	-0.592738	1.68e-05
MYO5B	-0.551341	7.79e-05
AC007787.2	-0.560476	5.64e-05
CSMD2	-0.568455	4.23e-05
GRASPOS	-0.662118	8.98e-07
CFHR3	-0.637604	2.63e-06
LOC102725438	-0.524761	0.000152698
SPATA21	-0.588922	1.95e-05
LPPR1	-0.526711	0.000178335
LOC101927719	-0.506259	0.000282712
LINC00474	-0.637026	2.7e-06
AF213884.2	-0.517229	0.000241604
ZNF709	-0.540356	0.000113517
RP11-471G13.5	-0.500116	0.000409504
LOC643201	-0.50185	0.000388631
RP11-153K16.2	-0.576549	3.13e-05
CATSPERB	-0.54361	7.85e-05
RP11-669I1.1	-0.581984	2.55e-05
CCBL1	-0.510248	0.000248285
CAPNS1	0.604302	1.06e-05
EIF4G2	0.506938	0.000332846
PARK7	0.608233	9.07e-06
SRP14	0.538969	0.00011895
GDI2	0.578284	2.93e-05
RPL21 /// RPL21P28 /// SNORA27 /// SNORD102	0.559204	5.9e-05
2020-09-02	0.534112	0.000139892
HNRNPA1 /// HNRNPA1P10	0.566795	3.27e-05
RPS27A	0.533996	0.000140429
LOC100508408 /// RPS13 /// SNORD14B	0.541628	0.000108738
TARDBP	0.550994	7.88e-05
EIF3F	0.514339	0.000264607
RPL27	0.63506	2.94e-06
NARS	0.594126	1.6e-05
STARD7	0.650671	1.49e-06
SLC25A3	0.517808	0.000237228
RPL9	0.501735	0.000389992
RPL6	0.543478	0.000102113
GATC /// SRSF9	0.568918	4.16e-05
ABCF1	0.518501	0.000232072
DAD1	0.531337	0.000153319
KAT7	0.593663	1.62e-05
TAF10	0.521392	0.000211666
LOC101929240 /// SNRNP200	0.602798	1.13e-05
RHOA	0.583719	2.39e-05
RPL30	0.669172	6.57e-07
NPM1	0.557586	6.25e-05
SMNDC1	0.503932	0.000364859
HNRNPD	0.500694	0.000402436
OAZ1	0.588807	1.96e-05
H3F3A /// H3F3AP4 /// H3F3B	0.579787	2.77e-05
NBEAL1 /// RPL12	0.516189	0.000249667
FNTA	0.596785	1.44e-05
RPS25	0.606036	9.92e-06
RPL37	0.541975	0.000107466
EEF2	0.571346	3.8e-05
RPS10	0.552266	7.54e-05
RPS3A /// SNORD73A	0.524977	0.000188637
HSP90B1 /// MIR3652	0.526364	0.000180353
RAD21	0.527983	0.000171109
NCL	0.555389	6.76e-05
CLTC	0.51087	0.000294829
TMEM59	0.553423	7.24e-05
MATR3 /// SNHG4	0.510407	0.000299087
CAP1	0.537697	0.000124138
PTGES3	0.590888	1.81e-05
SET /// SETSIP	0.508326	0.000318948
NDRG1	0.514107	0.000266531
UBB	0.509251	0.000309978
YWHAZ	0.61124	8.02e-06
SOD1	0.549607	8.27e-05
EIF3C /// EIF3CL	0.522895	0.000201714
LAPTM4A	0.577706	3e-05
RPL32	0.545907	9.4e-05
PTTG1IP	0.542784	0.000104553
HMGB1	0.625231	4.47e-06
GLO1	0.601989	1.17e-05
SRSF11	0.621415	5.25e-06
HSPA9	0.555504	6.73e-05
KDELR2	0.502313	0.000383231
NPC2	0.51006	0.000302317
DYNLL1	0.560476	5.64e-05
FKBP1A /// LOC101929368	0.526133	0.00018171
CAPRIN1	0.543594	0.000101712
PPP1CC	0.605458	1.02e-05
ARF3	0.601873	1.17e-05
GNB1	0.501503	0.000392727
ARL6IP5	0.615749	6.66e-06
MAT2A	0.588575	1.98e-05
FAM120A	0.651711	1.42e-06
HNRNPK	0.664894	7.94e-07
ANXA5	0.510407	0.000299087
IQGAP1	0.567761	4.34e-05
DAZAP2	0.516651	0.000246054
SPARCL1	0.517345	0.000240723
HSPA1A /// HSPA1B	0.554001	7.1e-05
SARS	0.505392	0.000290745
TMBIM6	0.529833	0.000161074
LMAN2	-0.531337	0.000153319
HSPD1	0.602567	1.14e-05
RPL12	0.504857	0.000354724
PAFAH1B1	0.514454	0.00026365
ATP5O	0.552613	7.45e-05
RAP1B	0.561864	5.37e-05
RPS21	0.521392	0.000211666
CTSB	0.542091	0.000107046
KARS	0.570074	3.98e-05
SARAF	0.542784	0.000104553
NCOR1	0.588807	1.96e-05
RAB11A	0.543941	0.000100516
CCT8	0.631822	3.38e-06
DNAJA1	0.518386	0.000232924
PGAM1	0.534228	0.000139357
SSR1	0.557932	6.18e-05
TRA2B	0.594357	1.58e-05
HDGF	0.510754	0.000295889
2020-09-15	0.682007	3.73e-07
CCT3 /// LOC101927137	0.514685	0.000261746
SLC3A2	-0.62315	4.88e-06
COX6A1	0.606863	6.12e-06
VCL	0.556661	6.46e-05
DEK	0.558973	5.95e-05
RPL5 /// SNORD21	0.557932	6.18e-05
HMGN1 /// LOC101927733	0.558048	6.15e-05
RPS20 /// SNORD54	0.550532	8.01e-05
IMMT	0.569265	4.1e-05
SDCBP	0.628816	3.84e-06
SEPHS2	0.534921	0.000136183
LOC101928061 /// SERP1	0.560823	5.57e-05
TSPAN3	0.549491	8.31e-05
PPT1	0.574468	3.39e-05
TAX1BP1	0.575509	3.26e-05
MDH1	0.667206	7.17e-07
HIF1A	0.577937	2.97e-05
SNX17	-0.575971	3.2e-05
IPO7	0.523011	0.000200967
RBM14-RBM4 /// RBM4	0.526364	0.000180353
TMEM189 /// TMEM189-UBE2V1 /// UBE2V1 /// UBE2V2	0.620028	5.57e-06
HADHB	0.546716	9.14e-05
EIF1AX	0.515726	0.000253329
LDHB	0.504972	0.000353475
HNRNPH1	0.538737	0.000119879
ANP32A	0.592623	1.69e-05
CTTN	0.634251	3.04e-06
PSMC2	0.531337	0.000153319
SF3B1	0.504972	0.000353475
TM9SF2	0.502197	0.000384574
CBX3	0.528908	0.000166022
RPS29	0.631129	3.48e-06
ARF4	0.578747	2.88e-05
COPB2	0.535962	0.000131547
CSE1L	0.584413	2.33e-05
SRSF7	0.534228	0.000139357
COX7C	0.633904	3.09e-06
SSB	0.582794	2.47e-05
UBA2	0.58661	2.14e-05
GNAI3	0.505782	0.000344844
AMD1	0.675994	4.86e-07
PSMD1	0.557586	6.25e-05
CREG1	0.583719	2.39e-05
CSTB	0.590079	1.87e-05
RAD23B	0.513182	0.000274353
SRRM1	0.562673	5.21e-05
NDUFB8	0.520236	0.000219624
BTG2	-0.513645	0.000270416
CAPZA2	0.638067	2.58e-06
SPCS2	0.572271	3.67e-05
CDIPT	0.623844	4.74e-06
COX7A2L	0.503816	0.000366145
SYPL1	0.643039	2.08e-06
SRP9	0.591813	1.75e-05
OGDH	-0.527636	0.000173053
MKRN1	0.539315	0.00011757
ARHGDIB	0.512026	0.000284424
SEC11A	0.63136	3.44e-06
ANXA4	0.532031	0.000149857
NDUFA5	0.516189	0.000249667
ANP32B	0.541281	0.000110023
2020-09-11	0.509944	0.000303401
VAMP3	0.673219	5.5e-07
GTF3A	0.599792	1.27e-05
UBE2D2	0.637835	2.61e-06
YME1L1	0.62685	4.18e-06
BAZ2A	-0.510754	0.000295889
COPB1	0.600717	1.23e-05
CACYBP	0.597479	1.4e-05
CSNK2B	0.515148	0.000257974
TRAM1	0.597595	1.39e-05
PPP1CB	0.514801	0.000260798
RPL37A	0.539547	0.000116658
PTDSS1	0.590079	1.87e-05
EIF4E	0.602798	1.13e-05
ATP6AP2	0.616212	6.53e-06
CNN3	0.513298	0.000273364
DKC1 /// MIR664B /// SNORA56	0.52833	0.000169185
RCN2	0.560014	5.74e-05
PRCP	0.58025	2.72e-05
TOMM70A	0.626041	4.32e-06
CBX1	0.548219	8.68e-05
PSMA3	0.519311	0.000226185
CTNNB1	0.626272	4.28e-06
UBL3	0.548219	8.68e-05
SAR1A	0.57574	3.23e-05
LAMP1	0.676573	4.74e-07
RAE1	0.579209	2.83e-05
CLIC4	0.537812	0.000123658
ETF1	0.576896	3.09e-05
SNW1	0.509829	0.000304488
TXNL1	0.561633	5.41e-05
ANXA2	0.529602	0.000162298
EIF3H	0.665819	7.62e-07
ZC3H15	0.627544	4.05e-06
COX7A2	0.704787	1.38e-07
OAT	0.5784	2.92e-05
PPP1R12A	0.541166	0.000110454
PRDX3	0.564482	3.58e-05
DARS	0.512835	0.00027734
RRAGA	0.610199	8.37e-06
SCARB2	0.529255	0.000164151
COPS5	0.537234	0.000126076
ARL1	0.533765	0.00014151
ACSL3	0.555735	6.68e-05
API5	0.609158	8.73e-06
TPD52	0.664547	8.06e-07
MYBL2	-0.579209	2.83e-05
EIF1B	0.519195	0.000227018
SGK1	0.503006	0.000375257
NDUFS3	0.564177	4.94e-05
TWF1	0.537697	0.000124138
ECE1	-0.615287	6.79e-06
COX6C	0.712419	9.86e-08
MCM5	-0.500116	0.000409504
WSB2	0.503469	0.000370025
MTHFD2	0.537003	0.000127055
CLINT1	0.539431	0.000117114
ADNP	0.505666	0.000346065
EFCAB14	0.538275	0.000121755
C11orf58	0.581522	2.6e-05
ATXN2L	-0.545675	9.47e-05
C4orf46 /// TOMM7	0.542091	0.000107046
TBC1D5	0.626156	4.3e-06
HDAC2	0.516189	0.000249667
EPCAM	0.606961	9.55e-06
RYBP	0.535037	0.000135661
ZFR	0.550763	7.95e-05
SRGN	0.546832	9.1e-05
ARIH1	0.577937	2.97e-05
FAM3C	0.638645	2.52e-06
GSPT1	0.556661	6.46e-05
SEC63	0.529718	0.000161685
GNG10	0.60592	9.96e-06
AFF1	0.500116	0.000409504
PKP4	0.531221	0.000153904
WDR82	0.524167	0.000193628
CDK2AP1	0.635638	2.87e-06
GNPAT	0.597595	1.39e-05
ATP6V1A	0.672641	5.64e-07
CCZ1 /// CCZ1B	0.645352	1.88e-06
RSU1	0.59586	1.49e-05
MORF4L2	0.514107	0.000266531
DYNLT1	0.595167	1.53e-05
ACAA2	-0.57204	3.7e-05
PTPN12	0.632516	3.28e-06
TWF2	-0.549838	8.21e-05
TJP1	0.564177	4.94e-05
SDHD	0.726642	5.07e-08
RB1CC1	0.56383	5e-05
UBE4A	0.528446	0.000168548
RAI14	0.614015	7.15e-06
BIRC2	0.588344	2e-05
NDUFAB1	0.526364	0.000180353
TJP2	0.518343	0.000189832
UQCR11	0.571924	3.72e-05
NUP153	0.558742	6e-05
CPNE3	0.588922	1.95e-05
PRPF4B	0.533996	0.000140429
PYCR1	-0.574121	3.43e-05
USF2	-0.566489	4.54e-05
ERCC3	-0.522895	0.000201714
PPP2R5A	-0.533302	0.000143693
MIR4745 /// PTBP1	0.550416	8.04e-05
LSM3	0.632169	3.33e-06
GSK3A	-0.513876	0.000268467
NPTN	0.573907	2.47e-05
CHERP	0.51908	0.000227853
EIF3M	0.512026	0.000284424
PLK1	-0.50198	0.000324385
PSMB4	0.504625	0.000357233
E2F4	-0.599676	1.28e-05
N4BP2L2	0.533534	0.000142597
TOMM40	-0.599676	1.28e-05
BMI1 /// COMMD3-BMI1	0.615402	6.75e-06
TDP2	0.520352	0.000218816
PDGFRB	-0.544056	0.00010012
SPTLC1	0.560361	5.66e-05
FEZ2	0.503816	0.000366145
POLR2G	0.501388	0.000394101
SENP6	0.558858	5.98e-05
GTF3C1	-0.548219	8.68e-05
GGPS1	0.546832	9.1e-05
ATP5J	0.594473	1.57e-05
UNG	0.574006	3.44e-05
UBE2B	0.583603	2.4e-05
COX5B	0.575509	3.26e-05
HSF1	-0.503469	0.000370025
FABP5	0.554232	7.04e-05
UBE2K	0.53469	0.000137233
ITGAV	0.582331	2.52e-05
TCEAL4	0.594588	1.57e-05
LEPROT	0.553612	5.43e-05
HTT	-0.504972	0.000353475
ABCF3	-0.596438	1.46e-05
KDSR	0.518501	0.000232072
KAT6A	0.534343	0.000138823
MYC	0.522968	0.00016234
AP3S1	0.583967	1.64e-05
NOTCH2	0.525671	0.000184453
GTF2H1	0.53654	0.000129033
DDX46	0.51006	0.000302317
HCFC1	-0.59216	1.72e-05
RANBP1	-0.572155	3.69e-05
DLG1	0.623381	4.84e-06
CHMP2B	0.592507	1.7e-05
MCRS1	-0.501619	0.000391357
TNKS	0.522433	0.00020473
HMGN4	0.580365	2.71e-05
RANBP9	0.533765	0.00014151
SSBP1	0.51048	0.000246411
ADAM10	0.553423	7.24e-05
CABIN1	-0.569958	4e-05
TOPBP1	0.500231	0.000408081
POLR2K	0.607424	9.37e-06
RANBP3	-0.508788	0.000314434
NRAS	0.569033	4.14e-05
APBB1	-0.61309	7.43e-06
2020-03-07	0.632401	3.29e-06
PEX11B	0.506013	0.000342413
DPM1	0.602105	1.16e-05
GTF2A2	0.527636	0.000173053
USP4	0.595629	1.5e-05
COX4I1	0.503238	0.000372633
TMEM63A	-0.58547	1.54e-05
EFNB1	-0.657146	1.12e-06
FOXO1	0.510176	0.000301237
USP8	0.518964	0.000228691
TFIP11	-0.501156	0.000396862
GPC1	-0.53839	0.000121284
RFXANK	-0.501041	0.000398249
AKAP2 /// PALM2-AKAP2	0.604302	1.06e-05
CCNG2	0.522664	0.000203217
DNTTIP2	0.543478	0.000102113
SHOC2	0.523589	0.000197266
ZMYM2	0.516536	0.000246953
LPCAT3	-0.538275	0.000121755
SACM1L	0.505666	0.000346065
SEC24B	0.550763	7.95e-05
ABCC1	0.528099	0.000170465
DRG1	0.528677	0.000167281
STAMBP	0.552498	7.48e-05
GAA	-0.595398	1.52e-05
LPP	0.652752	1.36e-06
TCEB1	0.691836	2.43e-07
RALBP1	0.534343	0.000138823
AAGAB	-0.578012	2.09e-05
FAH	-0.542784	0.000104553
DDT /// DDTL	-0.628932	3.82e-06
FHL2	0.503932	0.000364859
ARMC2-AS1 /// ATP5J2	0.605574	1.01e-05
ACOT1 /// ACOT2	-0.565985	3.38e-05
BAG5	0.526249	0.000181031
ARNT2	-0.518154	0.000234637
STARD3	-0.560608	4.16e-05
POLD4	-0.634019	3.07e-06
LOXL2	-0.601642	1.18e-05
STMN2	-0.523011	0.000200967
AMOTL2	0.535268	0.000134621
LYPLA1	0.562095	5.32e-05
TXNDC9	0.556545	6.49e-05
IMPA1	0.559898	5.76e-05
RPL23A	0.552498	7.48e-05
SGSM3	-0.528099	0.000170465
MVD	-0.640032	2.37e-06
CHSY1	0.561286	5.48e-05
BCAS2	0.558511	6.05e-05
ARHGEF1 /// LOC100505585	-0.556661	6.46e-05
PRDM2	0.524052	0.000194351
PAPSS2	-0.528677	0.000167281
MDC1	0.502544	0.000380556
SEMA3B	-0.507401	0.000328153
SMAD2	0.666512	7.39e-07
TGFB1	-0.657493	1.1e-06
FUBP1	0.503353	0.000371327
MTIF2	0.640957	2.28e-06
WTAP	0.562095	5.32e-05
HAT1	0.598057	1.37e-05
PVRL2	-0.519773	0.000222883
AKAP11	0.544635	9.82e-05
FXR2	-0.507401	0.000328153
ARFRP1	-0.5392	0.000118029
THOP1	-0.563599	5.04e-05
FBXO11	0.530759	0.000156261
DRG2	-0.529949	0.000160465
UNC119	-0.507632	0.00032583
IRF2	0.579556	2.8e-05
DMTF1	0.541859	0.000107889
DCK	0.534806	0.000136707
STXBP3	0.506822	0.000334028
ARF6	0.553654	7.18e-05
NCK2	0.605574	1.01e-05
PHYH	0.577937	2.97e-05
PPP2R5E	0.523936	0.000195076
CEBPZ	0.501388	0.000394101
UGDH	0.659921	9.89e-07
CAPN7	0.617253	6.25e-06
EZH2	0.502313	0.000383231
NDUFB3	0.64408	1.99e-06
PCF11	0.515726	0.000253329
PSMA4	0.602798	1.13e-05
GALNT3	0.567877	4.32e-05
KMT2B	-0.560361	5.66e-05
FAM8A1	0.523589	0.000197266
POLD1	-0.548755	6.5e-05
MTHFS /// ST20-MTHFS	-0.568571	4.21e-05
LDB1	-0.564292	4.92e-05
VPS16	-0.527016	0.000141308
MRPL19	0.519773	0.000222883
PMM1	-0.57123	3.82e-05
SPG11	0.574584	3.37e-05
MTX2	0.545675	9.47e-05
UPF2	0.651596	1.43e-06
CUL5	0.635176	2.92e-06
ALG8	0.652521	1.37e-06
AGL	0.537812	0.000123658
CSF3R	-0.51376	0.00026944
CD2AP	0.540587	0.000112634
RTCA	0.606267	9.82e-06
ELK1	-0.527058	0.000176337
FAIM2	-0.560592	5.62e-05
FCHSD2	0.539894	0.000115303
NDUFB5	0.5392	0.000118029
MID1	0.506013	0.000342413
MON1B	-0.638027	1.41e-06
XRCC1	-0.586957	2.11e-05
COX5A	0.648358	1.65e-06
TBCA	0.524977	0.000188637
ARPC4 /// ARPC4-TTLL3 /// TTLL3	-0.555042	6.84e-05
TDG	0.543016	0.000103734
ST3GAL4	-0.509713	0.000305579
GCA	0.670213	6.28e-07
SLC25A13	0.676573	4.74e-07
MRPL33	0.503585	0.000368728
POLRMT	-0.59852	1.34e-05
PCGF2	-0.543205	7.97e-05
MAPRE3	-0.502197	0.000384574
SMN1 /// SMN2	0.566374	4.56e-05
PCCA	0.514801	0.000260798
ACTN2	-0.662581	8.8e-07
ACTA1	-0.541397	0.000109593
DAPK3 /// MIR637	-0.59667	1.44e-05
CD82	-0.557932	6.18e-05
PCDH1	-0.540603	8.75e-05
ATP5D	-0.52278	0.000202464
MMP9	-0.523127	0.000200221
MARK2	-0.564524	4.88e-05
PEX3	0.663506	8.44e-07
TAZ	-0.686055	3.13e-07
TSNAX	0.691027	2.52e-07
FZD6	0.57389	3.46e-05
PURA	0.515842	0.000252409
MVK	-0.534937	0.000107153
IRF8	-0.599445	1.29e-05
STK3	0.666975	7.24e-07
TPST2	0.584066	2.36e-05
STK19	-0.539894	0.000115303
CCNH	0.520814	0.000215612
TSC22D2	0.541512	0.000109164
SNAPC2	-0.617021	6.31e-06
TESK1	-0.517461	0.000239845
RRP9	-0.583521	1.67e-05
COL7A1	-0.534343	0.000138823
PIGQ	-0.533881	0.000140968
MFNG	-0.504278	0.000361028
SIK3	-0.576087	3.19e-05
EMILIN1	-0.514107	0.000266531
SIPA1	-0.624787	2.68e-06
CKS2	0.540356	0.000113517
RARG	-0.572387	3.66e-05
PDGFB	-0.609968	8.45e-06
MNT	0.62234	5.05e-06
ACOT8	-0.536309	0.000130033
SLC17A7	-0.590657	1.83e-05
FAAH	-0.541397	0.000109593
DNPH1	-0.596901	1.43e-05
CHGB	-0.586725	2.13e-05
LGALS4	-0.511101	0.000292721
TK2	-0.513876	0.000268467
EBAG9	0.5784	2.92e-05
SORBS2	-0.503006	0.000375257
STK11	-0.526364	0.000180353
CTIF	-0.569611	4.05e-05
ZNF202	0.555157	6.81e-05
ABCA3	-0.67056	6.18e-07
BCAS1	-0.676226	4.81e-07
MRPL57	0.593201	1.65e-05
MAOA	-0.513992	0.000267498
SLC43A1	-0.605707	6.45e-06
DIMT1	0.552151	7.57e-05
EIF1AY	-0.657628	5.11e-07
TRAF2	-0.684089	3.41e-07
FGF2	-0.52833	0.000169185
TMED2	0.532262	0.000148718
CLDN5	-0.526827	0.000177667
BID	0.554463	6.98e-05
CA12	-0.56753	4.37e-05
PPIC	0.526249	0.000181031
TOX	-0.568108	4.28e-05
SEC14L2	-0.637604	2.63e-06
STAR	-0.529371	0.000163531
COX7A1	-0.560708	5.59e-05
KLK3	-0.566836	4.48e-05
PPP2R5B	-0.616559	6.44e-06
UCHL3	0.515148	0.000257974
GABPB1	0.581753	2.57e-05
COL17A1	-0.554348	7.01e-05
TRA2A	0.573196	3.55e-05
LRMP	-0.51642	0.000247855
LRCH4 /// SAP25	-0.50636	0.000338797
AFP	-0.549144	8.41e-05
ALDOB	-0.6366	1.51e-06
MAPK4	-0.531915	0.000150429
WIF1	-0.565217	4.76e-05
KLK6	0.529718	0.000161685
KRT15	-0.56568	4.68e-05
KRIT1	-0.658534	1.05e-06
TAGLN3	-0.620028	5.57e-06
IARS	0.57308	3.56e-05
PICK1	-0.727567	4.84e-08
FEN1	0.51457	0.000262697
CHAF1B	-0.507169	0.000330492
FAS	0.510407	0.000299087
MLF1	0.572734	3.61e-05
DHRS12	-0.555042	6.84e-05
CLPX	0.658881	1.04e-06
CKM	-0.578821	2.03e-05
CCNF	-0.593316	1.65e-05
POP5	0.587766	2.04e-05
DCX	-0.529487	0.000162914
LEPREL2	-0.556429	6.51e-05
NME3	-0.59401	1.6e-05
GCHFR	-0.55747	6.28e-05
PCSK2	-0.675378	1.91e-07
ZNF646	-0.617617	3.75e-06
NEURL1	-0.558395	6.08e-05
SAP30	0.501966	0.000387275
DDX6	0.65784	1.08e-06
RAMP1	-0.601295	1.2e-05
TCF21	-0.501388	0.000394101
ADAM12	-0.581984	2.55e-05
PTPRG	0.548104	8.71e-05
LYPD3	-0.509251	0.000309978
PLK3	-0.506244	0.000339998
GC	-0.511867	0.000235433
MAFG	-0.550069	8.14e-05
GJB1	-0.591119	1.79e-05
FGB	-0.545344	7.37e-05
DDX3Y	-0.508094	0.000321227
CIB2	-0.547988	8.75e-05
ORM1	-0.61679	6.38e-06
MAPK8IP2	-0.571346	3.8e-05
KIT	-0.506244	0.000339998
GPR162	-0.500925	0.00039964
SERPINF2	-0.50636	0.000338797
PIGF	0.565564	4.7e-05
SNPH	-0.514339	0.000264607
NEFM	-0.527305	0.000139905
LAMA2	-0.501041	0.000398249
FPR1	-0.521277	0.00021245
VRK2	0.547063	9.03e-05
HSPE1	0.595167	1.53e-05
NCAN	-0.667341	3.01e-07
SLC6A1	-0.564408	4.9e-05
MYLPF	-0.506475	0.000337599
GCAT	-0.558395	6.08e-05
CELSR3	-0.508441	0.000317814
TNNI1	-0.531915	0.000150429
ZSCAN9	-0.61864	5.9e-06
PCMT1	0.614015	7.15e-06
NMB	-0.530527	0.000157452
RIN1	-0.610661	8.21e-06
ACAP1	-0.603377	1.1e-05
SLC13A3	-0.571924	3.72e-05
PARD6A	-0.623746	2.81e-06
BCL10	0.562789	5.19e-05
PRH1 /// PRH1-PRR4 /// PRH2	-0.608349	9.03e-06
GTPBP1	-0.614015	7.15e-06
FGL1	-0.600948	1.22e-05
KMO	-0.581753	2.57e-05
DDC	-0.524977	0.000188637
SNTB2	-0.583719	2.39e-05
PSCA	-0.528793	0.00016665
APC2	-0.543941	0.000100516
PHYHIP	-0.529602	0.000162298
SNX4	0.534228	0.000139357
REEP2	-0.506475	0.000337599
ST3GAL2	-0.556661	6.46e-05
GNA15	-0.661193	9.35e-07
CTNNA2	-0.523705	0.000196534
MDFI	-0.55111	7.85e-05
CGB /// CGB1 /// CGB5 /// CGB7 /// CGB8	-0.610083	8.41e-06
ANK1	-0.599098	1.31e-05
WAS	-0.570999	3.85e-05
HSD11B1	-0.612858	7.5e-06
ATP2B4	0.524399	0.00019219
ATXN3	0.526018	0.000182393
AP1B1	-0.590426	1.84e-05
TBKBP1	-0.611124	8.06e-06
FOXO4	-0.532493	0.000147588
HPCA	-0.562905	5.17e-05
MC1R	-0.644426	1.96e-06
HS3ST1	-0.576434	3.15e-05
AMBP	-0.509944	0.000303401
ADORA1	-0.566836	4.48e-05
VGLL1	-0.568108	4.28e-05
CRYM	-0.713113	9.56e-08
C5	-0.579903	2.76e-05
BTK	-0.518921	0.000186178
CPB1	-0.506707	0.000335214
HSPA4L	-0.535268	0.000134621
BRE	0.509598	0.000306673
SV2B	-0.524167	0.000193628
KCTD17	-0.611951	4.87e-06
KISS1	-0.651711	1.42e-06
MYL3	-0.516073	0.000250578
SLC4A1	-0.599098	1.31e-05
DSG3	-0.559204	5.9e-05
HOXD9	-0.546847	6.98e-05
ANGPT1	-0.517229	0.000241604
GALNT8 /// KCNA6	-0.504857	0.000354724
F10	-0.521277	0.00021245
CRH	-0.588575	1.98e-05
SNRPG	0.500694	0.000402436
FGA	-0.554348	7.01e-05
PCBP3	-0.547525	8.89e-05
FXYD2	-0.608002	9.16e-06
CD86	-0.631475	3.43e-06
SDS	-0.586378	2.16e-05
SCGN	-0.656684	1.14e-06
TRPM2	-0.647895	1.68e-06
ATP5C1	0.61124	8.02e-06
ITGB7	-0.520698	0.000216409
POMC	-0.628238	3.94e-06
GFRA2	-0.53099	0.000155078
NCOA2	0.521508	0.000210885
AFF3	-0.516377	0.000202745
PGAM2	-0.509713	0.000305579
CBLN1	-0.630453	2.04e-06
CYP1A1	-0.629528	2.13e-06
CRP	-0.51642	0.000247855
F2	-0.64512	1.9e-06
TCAP	-0.501735	0.000389992
DUSP9	-0.675648	4.94e-07
ARVCF	-0.52914	0.000164772
TCP11L1	-0.54556	9.51e-05
ROM1	-0.577012	3.08e-05
WASL	0.62766	4.03e-06
SIX1	-0.506822	0.000334028
BRINP1	-0.607424	9.37e-06
HSPB2	-0.540241	0.000113961
CRAT	-0.644658	1.94e-06
CACNA1H	-0.509786	0.000252072
UQCRB	0.603567	7.09e-06
GABRB3	-0.682586	3.64e-07
CDK5R2	-0.508904	0.000313314
ZBTB7B	-0.639917	2.38e-06
NGFR	-0.577475	3.03e-05
FCN3	-0.615287	6.79e-06
PTPN11	0.533376	0.00011322
ITPKA	-0.501966	0.000387275
POU6F1	-0.600156	8.24e-06
RET	-0.54475	9.78e-05
REG1B	-0.512604	0.000279347
MICA /// MICB	-0.627313	4.09e-06
PPM1E	-0.59582	9.94e-06
VIPR2	-0.618409	5.96e-06
MYH1	-0.61945	5.71e-06
KCNK3	-0.571346	3.8e-05
PLXNB3	-0.590079	1.87e-05
ZNF426	-0.509598	0.000306673
BATF	-0.528519	0.00013415
SLC38A3	-0.500578	0.000403841
EPHA1	-0.565102	4.78e-05
SFTPC	-0.583256	2.43e-05
DPEP1	-0.500925	0.00039964
TBX2	-0.58998	1.28e-05
TGM1	-0.500925	0.00039964
ACTL6B	-0.503238	0.000372633
USP5	-0.662003	9.02e-07
REL	0.542091	0.000107046
NR2C2	0.510176	0.000301237
GNB3	-0.598173	1.36e-05
ELAVL4	-0.622879	2.93e-06
KNG1	-0.588922	1.95e-05
SNRPA1	0.597364	1.4e-05
GUCA1A	-0.603492	1.1e-05
PPIL2	-0.508441	0.000317814
DPYS	-0.639685	2.4e-06
RAD51C	-0.676881	1.75e-07
UCN	-0.555967	6.62e-05
HMGA1	0.625694	4.39e-06
PLCH2	-0.514339	0.000264607
PTPRR	-0.530296	0.000158651
RTEL1	-0.684898	3.29e-07
TNXA /// TNXB	-0.510523	0.000298018
RAC3	-0.532393	0.000117198
MAPK12	-0.526943	0.000177001
ANKRD7	-0.613397	4.56e-06
AMPD1	-0.538753	9.35e-05
CLPS	-0.56013	5.71e-05
RHAG	-0.537812	0.000123658
IL3RA	-0.566721	4.5e-05
CHP2	-0.56383	5e-05
AGAP2	-0.588922	1.95e-05
RLBP1	-0.538506	0.000120814
CNBP	0.592276	1.72e-05
SYT5	-0.533418	0.000143144
PPP6C	0.556661	6.46e-05
ZNF222	-0.524283	0.000192908
ARG1	-0.560823	5.57e-05
GH2	-0.54105	0.000110887
CD180	-0.531221	0.000153904
CLC	-0.502081	0.000385922
WNT10B	-0.662697	8.75e-07
VAV1	-0.576318	3.16e-05
CST1	-0.624191	4.67e-06
MMP17	-0.573543	3.5e-05
TM4SF5	-0.573774	3.47e-05
CR1	-0.524977	0.000188637
PFKFB4	-0.585222	2.25e-05
AVPR1A	-0.609389	8.65e-06
EGF	-0.566836	4.48e-05
CPN1	-0.522101	0.000167201
CCDC9	-0.546022	9.36e-05
PROC	-0.565102	4.78e-05
GPLD1	-0.602451	1.15e-05
MATK	-0.505088	0.00035223
PTAFR	-0.619103	5.79e-06
PRKY	-0.509944	0.000303401
NPHP1	-0.587997	2.03e-05
SULT2A1	-0.547525	8.89e-05
PTHLH	-0.702937	1.5e-07
MYBPH	-0.528866	0.000132546
ABCB8	-0.57778	2.11e-05
SERPINA6	-0.559783	5.78e-05
EXTL1	-0.617137	6.28e-06
SHC3	-0.602798	1.13e-05
ELAVL3	-0.546485	9.21e-05
CARTPT	-0.538275	0.000121755
APCS	-0.537943	9.63e-05
MAP3K10	-0.524283	0.000192908
DUSP8 /// LOC101927562	-0.572271	3.67e-05
HSPB3	-0.556776	6.43e-05
CFP	-0.511101	0.000292721
BDNF	-0.538275	0.000121755
CDX2	-0.55296	7.36e-05
TNNI2	-0.521508	0.000210885
DGKG	-0.655412	1.21e-06
NPFF	-0.621068	5.33e-06
NR0B2	-0.541281	0.000110023
TCL1B	-0.551688	7.69e-05
CYP26A1	-0.54371	0.000101312
SPOCK3	-0.564986	4.8e-05
MPPED1	-0.605342	1.02e-05
S1PR4	-0.632516	3.28e-06
PDE1B	-0.628198	2.28e-06
CELA2A /// CELA2B	-0.534806	0.000136707
RHO	-0.627775	4.01e-06
DIO1	-0.568686	4.19e-05
WNT2B	-0.512026	0.000284424
AJAP1	-0.567026	3.24e-05
DHRS2	-0.522433	0.00020473
CSH1 /// CSHL1 /// GH1	-0.558279	6.1e-05
XPNPEP2	-0.538159	0.000122228
INSM1	-0.539778	0.000115753
CD70	-0.605342	1.02e-05
PIP	-0.554117	7.07e-05
RGS9	-0.538969	0.00011895
T	-0.525902	0.000183077
DPF1	-0.619912	5.6e-06
CYP4F12	-0.520814	0.000215612
INSL4	-0.518459	0.000189096
MIA	-0.604533	1.05e-05
NKX2-5	-0.531105	0.00015449
GFI1	-0.506013	0.000342413
DRD2	-0.575856	3.21e-05
NRL	-0.658649	1.05e-06
SLC2A4	-0.552729	7.42e-05
F11	-0.634829	2.97e-06
CACNG1	-0.573196	3.55e-05
GDF5	-0.528099	0.000170465
DKK4	-0.520467	0.000218011
GRAP	-0.532219	0.000117913
ADAMTSL2	-0.596051	9.84e-06
CHRNB2	-0.671832	5.84e-07
DSG1	-0.666088	3.22e-07
GLI1	-0.504163	0.000362301
IQCC	-0.585916	2.2e-05
MYOD1	-0.524167	0.000193628
IGLL1	-0.527058	0.000176337
SI	-0.541628	0.000108738
KRT31	-0.538043	0.000122703
APBA1	-0.55111	7.85e-05
CLEC10A	-0.59482	1.55e-05
PNLIPRP1	-0.531221	0.000153904
NPAS1	-0.540892	8.66e-05
GPT	-0.515032	0.000258912
SYNGR4	-0.538926	9.3e-05
C9	-0.538579	9.41e-05
TNFRSF8	-0.537465	0.000125104
CHRNA4	-0.600503	8.11e-06
HOXC5	-0.544303	7.66e-05
ASGR1	-0.662118	8.98e-07
HOXC11	-0.605013	6.65e-06
FKBP6	-0.567299	4.41e-05
RPL3L	-0.573427	3.52e-05
UPK3A	-0.563945	4.98e-05
DNAJC4	-0.50636	0.000338797
HTN3	-0.590888	1.81e-05
BRDT	-0.513414	0.000272378
NDUFB1	0.508441	0.000317814
PNMT	-0.526133	0.00018171
NAT2	-0.540777	8.7e-05
PDYN	-0.559551	5.83e-05
DGKI	-0.539315	0.00011757
ADD2	-0.628932	3.82e-06
HNRNPA3P1	-0.71265	9.76e-08
ADCY8	-0.525439	0.000185838
ADRB3	-0.517923	0.000236362
NGF	-0.618525	5.93e-06
CELF3	-0.596323	1.46e-05
CES1P1	-0.641073	2.26e-06
TRPV6	-0.525786	0.000183764
HBD	-0.532724	0.000146465
SLC6A3	-0.5784	2.92e-05
ALX1	-0.538622	0.000120345
C22orf31	-0.554117	7.07e-05
PDE6H	-0.504625	0.000357233
HYAL2	-0.730111	4.24e-08
LILRB5	-0.630204	3.62e-06
CGGBP1	0.542858	8.07e-05
CDH4	-0.551341	7.79e-05
GCKR	-0.538579	9.41e-05
STARD8	-0.528793	0.00016665
DAO	-0.599561	1.29e-05
LILRA3	-0.703131	3.57e-08
SLC1A6	-0.653215	1.33e-06
PDIA2	-0.72988	4.3e-08
IL12RB1	-0.529255	0.000164151
ACTN3	-0.587997	2.03e-05
AMHR2	-0.538159	0.000122228
C19orf57	-0.527521	0.000173705
EXOG	-0.579746	1.95e-05
BAAT	-0.598982	1.32e-05
VCY /// VCY1B	-0.55296	7.36e-05
H6PD	-0.571462	3.78e-05
SRD5A2	-0.576434	3.15e-05
DCC	-0.568686	4.19e-05
HTR6	-0.628353	3.92e-06
HCN4	-0.597826	1.38e-05
AQP7 /// LOC100509620 /// LOC101930168	-0.509858	0.000251474
NAT8B	-0.627428	4.07e-06
KRT34 /// LOC100653049	-0.56198	5.35e-05
LTA	-0.592623	1.69e-05
SCN4A	-0.53654	0.000129033
CRYBA1	-0.504698	0.00029732
FGF18	-0.543552	7.87e-05
CCL25	-0.505045	0.000294016
SCAF11	0.650902	1.47e-06
PRB3	-0.573155	2.55e-05
GABRB1	-0.516651	0.000246054
ALDH1A2	-0.532956	0.00014535
RAB27B	-0.514107	0.000266531
LDHC	-0.557123	6.36e-05
CHRND	-0.557891	4.62e-05
GJC2	-0.502081	0.000385922
MYCNOS	-0.571577	3.77e-05
SLC6A11	-0.668016	6.92e-07
PAX9	-0.547179	9e-05
IL18RAP	-0.500809	0.000401036
CELA2B	-0.585106	2.26e-05
SAA2-SAA4 /// SAA4	-0.669481	2.67e-07
SLC17A2	-0.546485	9.21e-05
PIK3R2	-0.547757	8.82e-05
LTK	-0.56487	4.82e-05
KCNJ12 /// KCNJ18 /// LOC100996843	-0.52197	0.000207787
GAPDHS	-0.607077	9.51e-06
MATN4	-0.664084	8.23e-07
HTR2A	-0.519658	0.000223704
TONSL	-0.615941	4.05e-06
ATP4A	-0.549838	8.21e-05
CITED1	-0.567183	4.43e-05
SLC18A3	-0.632632	3.26e-06
NTRK2	-0.603839	1.08e-05
DIO3	-0.532956	0.00014535
GNG5	0.555851	6.65e-05
CACNA1B	-0.599676	1.28e-05
H2AFY	0.501966	0.000387275
SLC6A13	-0.527536	0.000138792
DNASE1L2	-0.687211	2.97e-07
TERT	-0.702611	3.69e-08
SLC22A1	-0.52914	0.000164772
CEACAM4	-0.53469	0.000137233
RBMXL2	-0.608811	8.86e-06
GABRA3	-0.569727	4.03e-05
SLC9A3	-0.566258	4.58e-05
F2RL3	-0.581753	2.57e-05
PTBP3	0.502428	0.000381891
RFPL2	-0.540934	0.000111322
GRM5	-0.535153	0.00013514
CALM1 /// CALM2 /// CALM3	0.587535	2.06e-05
CYP2A6	-0.545097	9.66e-05
KCNA4	-0.525555	0.000185144
SIX6	-0.567993	4.3e-05
DSCR4	-0.507068	0.000275396
FEV	-0.503238	0.000372633
APOF	-0.523127	0.000200221
CD300C	-0.506822	0.000334028
ZNF80	-0.605805	1e-05
CD209	-0.521045	0.000214026
MYOG	-0.614824	6.92e-06
MMP25	-0.591466	1.77e-05
SCNN1G	-0.523011	0.000200967
TCF15	-0.524399	0.00019219
NOS1	-0.548119	6.66e-05
DOC2B	-0.52278	0.000202464
HAS1	-0.525093	0.000187934
ALOX15	-0.628585	3.88e-06
MMP8	-0.56753	4.37e-05
TFRC	0.581753	2.57e-05
NMBR	-0.603261	1.11e-05
CTAG2	-0.58395	2.37e-05
PRTN3	-0.570652	3.9e-05
STX2	-0.61679	6.38e-06
HMX1	-0.631244	3.46e-06
CCL16	-0.531568	0.000152157
TEX28	-0.540472	0.000113075
ATP12A	-0.613992	4.43e-06
HTR1D	-0.575509	3.26e-05
IBSP	-0.659112	1.03e-06
ENTPD2	-0.531915	0.000150429
VENTX	-0.52914	0.000164772
TREH	-0.513992	0.000267498
EDIL3	-0.549102	6.42e-05
ALOX12B	-0.587419	2.07e-05
RHBDL1	-0.524167	0.000193628
PTGES	-0.526596	0.000179005
HOXD13	-0.65387	6.24e-07
PROX1	-0.592738	1.68e-05
IRS4	-0.538853	0.000119414
SLC22A14	-0.593316	1.65e-05
CELP	-0.567646	4.35e-05
NFATC3	-0.582562	2.5e-05
DDO	-0.599792	1.27e-05
SLC22A2	-0.576896	3.09e-05
BEST2	-0.501966	0.000387275
FXYD2 /// FXYD6-FXYD2	-0.615634	6.69e-06
CSF3	-0.523011	0.000200967
NR2E1	-0.627736	2.33e-06
NKX2-8	-0.555735	6.68e-05
GRIK3	-0.513645	0.000270416
HNF4G	-0.643964	2e-06
LY6G6D /// LY6G6F	-0.562095	5.32e-05
GYPB	-0.698774	1.8e-07
GZMM	-0.591541	1.19e-05
SFRP5	-0.712535	9.81e-08
MLN	-0.558973	5.95e-05
FABP2	-0.619796	5.62e-06
TP53TG5	-0.589963	1.88e-05
TUBA4B	-0.544981	9.7e-05
MOGAT2	-0.534112	0.000139892
MS4A2	-0.61091	5.1e-06
CYP2D6 /// CYP2D7P /// LOC101929829	-0.618525	5.93e-06
GLRX3	-0.567299	4.41e-05
ATP5G3	0.629394	3.75e-06
LAIR2	-0.502544	0.000380556
GNAT1	-0.585065	1.57e-05
SLC6A4	-0.575278	3.28e-05
TROVE2	0.5466	9.18e-05
CRYGC	-0.567068	4.45e-05
CRYGD	-0.572849	3.6e-05
EXOSC10	0.522202	0.000206253
CD46	0.518964	0.000228691
OPRK1	-0.682354	3.68e-07
TBXA2R	-0.544981	9.7e-05
DGKZ	-0.6287	3.86e-06
DGKQ	-0.641998	2.17e-06
SLC13A2	-0.575971	3.2e-05
HTR4	-0.500593	0.000339048
MAGEB4	-0.559278	4.38e-05
RPL36AL	0.508441	0.000317814
SHH	-0.530296	0.000158651
HCN2	-0.509482	0.000307771
ABCG4	-0.545328	9.59e-05
ASCL2	-0.605805	1e-05
WNT8B	-0.683048	3.57e-07
PDCD1	-0.654949	1.23e-06
WSCD2	-0.69808	1.85e-07
TNFRSF13B	-0.5821	2.54e-05
FOXG1	-0.531105	0.00015449
ADAM2	-0.508557	0.000316684
KRT83	-0.670328	6.25e-07
KRT85	-0.549854	6.24e-05
NPHS1	-0.515379	0.000256107
PAX3	-0.530716	0.00012428
TBX6	-0.58025	2.72e-05
CRYBB3	-0.517808	0.000237228
ALX3	-0.59031	1.85e-05
POU3F4	-0.628585	3.88e-06
ZFHX2	-0.520467	0.000218011
LCE2B	-0.584528	2.32e-05
LOR	-0.521623	0.000210107
CDH9	-0.616906	6.34e-06
NCKAP1	0.636448	2.77e-06
NR6A1	-0.54556	9.51e-05
CABP2	-0.531221	0.000153904
EPS15P1 /// EPS15P1	-0.599676	1.28e-05
HIPK3	0.600833	1.22e-05
EGR4	-0.60037	1.25e-05
CSH1 /// CSH2	-0.6287	3.86e-06
SLC5A2	-0.611818	7.83e-06
ATG10	-0.538059	9.59e-05
HUWE1	0.565102	4.78e-05
ARSD	-0.640976	1.21e-06
CYP2R1	-0.582562	2.5e-05
OPRD1	-0.6287	3.86e-06
F13B	-0.578053	2.96e-05
IFNW1	-0.585222	2.25e-05
PPP1R8	0.541859	0.000107889
TMEM8B	-0.553538	7.21e-05
IL2	-0.562211	5.3e-05
CHRNB3	-0.511563	0.000288545
NCR1	-0.569843	4.02e-05
CCL22	-0.518386	0.000232924
CHRNA2	-0.585222	2.25e-05
SEZ6L	-0.530296	0.000158651
CFHR4	-0.503006	0.000375257
TFR2	-0.543247	0.000102921
CALCR	-0.507169	0.000330492
NAALADL1	-0.529718	0.000161685
CCL17	-0.506129	0.000341204
KRT2	-0.551457	7.76e-05
TGM5	-0.513891	0.000220216
EVX1	-0.517808	0.000237228
AC009947.3 /// RBMY2AP /// RBMY2AP /// RBMY2BP /// RBMY2BP /// RBMY2DP /// RBMY2DP	-0.506953	0.000276431
TSPY1 /// TSPY10 /// TSPY3 /// TSPY4 /// TSPY8	-0.677613	4.53e-07
HTR7	-0.606169	6.32e-06
LCN1	-0.532493	0.000147588
PFKFB2	-0.593432	1.64e-05
KRT13	-0.530311	0.000126047
MAML3	-0.627428	4.07e-06
IL5	-0.577838	2.11e-05
UGT2A1 /// UGT2A2	-0.576549	3.13e-05
DNAH9	-0.622803	4.96e-06
CAPN11	-0.581984	2.55e-05
KIF25-AS1	-0.605227	1.02e-05
NEUROG3	-0.521855	0.000208558
CEP68	-0.587188	2.09e-05
CLEC4M	-0.603608	1.09e-05
FOXI1	-0.513067	0.000275345
TBC1D29	-0.632516	3.28e-06
CACNA1C	-0.512373	0.000281368
GPX5	-0.527636	0.000173053
ADD1	0.53099	0.000155078
RFX2	-0.509482	0.000307771
OPN1SW	-0.515032	0.000258912
MYBPC3	-0.557239	6.33e-05
GRK1	-0.618987	5.82e-06
PPARD	-0.528446	0.000168548
NAB1	0.545675	9.47e-05
GUCY2F	-0.618293	5.99e-06
MGAT3	-0.570652	3.9e-05
CSH1 /// CSHL1 /// GH1 /// GH2	-0.510407	0.000299087
CCL7	-0.607499	5.95e-06
AURKA	0.500925	0.00039964
ARHGAP6	-0.546716	9.14e-05
ZBP1	-0.566721	4.5e-05
SEMA6C	-0.63691	2.71e-06
PSD	-0.523936	0.000195076
ANP32E	0.500925	0.00039964
TSC22D4	-0.624902	2.66e-06
AVPR2	-0.531452	0.000152737
PABPC3	0.721438	6.52e-08
PRRC2A	-0.619565	5.68e-06
PSG2	-0.530832	0.00012378
HNF1B	-0.541066	8.61e-05
EDDM3A	-0.583256	2.43e-05
FAT2	-0.537581	0.00012462
EPPK1	0.575278	3.28e-05
DUX1	-0.525439	0.000185838
SLC34A1	-0.608002	9.16e-06
TACR3	-0.527868	0.000171754
KRT9	-0.524514	0.000191474
NFATC1	-0.525786	0.000183764
KIR2DS5	-0.628122	3.96e-06
CAV3	-0.688599	2.8e-07
PCDHA9	-0.629741	3.69e-06
MYH13	-0.666166	7.51e-07
DRD4	-0.525208	0.000187233
SLIT1	-0.543363	0.000102516
NRG1	-0.599098	1.31e-05
FOXE1	-0.611933	7.79e-06
RAX	-0.61864	5.9e-06
BMP3	-0.500809	0.000401036
KCNC4	-0.666628	7.35e-07
SIGLEC8	-0.620103	3.34e-06
FKBP8	-0.57204	3.7e-05
AVPR1B	-0.515264	0.000257039
IFNA10	-0.531915	0.000150429
C2orf83	-0.527636	0.000173053
TRPV5	-0.609621	8.57e-06
UTF1	-0.519311	0.000226185
PITX3	-0.58547	1.54e-05
HCG9	-0.690333	2.59e-07
CACNA1I	-0.667438	7.1e-07
PTPRH	-0.559898	5.76e-05
RBMY1A1 /// RBMY1B /// RBMY1D /// RBMY1E /// RBMY1F /// RBMY1J	-0.650324	1.51e-06
GPR50	-0.515957	0.000251492
PRAMEF1 /// PRAMEF2	-0.643693	1.06e-06
RBM3	0.581869	2.56e-05
CABP1	-0.534343	0.000138823
CYP2A13	-0.674722	5.14e-07
MEF2A	0.501503	0.000392727
LHX5	-0.550027	6.2e-05
NDST4	-0.511188	0.000240748
P2RX3	-0.557932	6.18e-05
XKRY /// XKRY2	-0.510985	0.000293773
CSN1S1	-0.549218	6.39e-05
SLC12A3	-0.506028	0.000284835
PCDH11X	-0.550185	8.11e-05
CAPZA1	0.69704	1.94e-07
CACNA1F	-0.535731	0.000132564
MMP24	-0.63506	2.94e-06
EDN3	-0.560361	5.66e-05
GLP1R	-0.547179	9e-05
IL17A	-0.573543	3.5e-05
KCNJ5	-0.617137	6.28e-06
GRAP2	-0.587188	2.09e-05
SPTB	-0.506822	0.000334028
CACNA1E	-0.665491	3.33e-07
CLCN1	-0.588535	1.36e-05
FCN2	-0.627544	4.05e-06
C3orf27	-0.581539	1.81e-05
FGF8	-0.603723	1.09e-05
LGALS2	-0.665472	7.74e-07
GABRD	-0.559163	4.4e-05
SCNN1D	-0.542091	0.000107046
SOX21	-0.688676	8.75e-08
CLDN6	-0.519311	0.000226185
KCNA1	-0.680735	3.95e-07
ABCC6 /// LOC101930322	-0.563945	4.98e-05
LMX1B	-0.509511	0.000254343
GJA8	-0.508904	0.000313314
SLC6A7	-0.517692	0.000238098
DNAJC3	0.538275	0.000121755
GFI1B	-0.558989	4.43e-05
GNRH2	-0.642345	2.14e-06
SSX3 /// SSX5 /// SSX7	-0.582637	1.73e-05
SOX1	-0.573543	3.5e-05
S1PR2	-0.508326	0.000318948
ADRA2B	-0.602336	1.15e-05
IFNA5 /// IFNA6	-0.510291	0.00030016
KCNG2	-0.55367	5.41e-05
HIST1H4G	-0.513992	0.000267498
CST2	-0.563326	3.75e-05
GPR31	-0.522433	0.00020473
KCNA10	-0.570537	3.92e-05
LOC100996843	-0.579903	2.76e-05
SCN10A	-0.557817	6.2e-05
BTN2A3P	-0.578978	2.86e-05
OR1E1 /// OR1E2	-0.585106	2.26e-05
CD1E	-0.556198	6.57e-05
CRHR1	-0.559436	5.85e-05
LILRA6	-0.518964	0.000228691
TUBB1	-0.606961	9.55e-06
HOXA3	-0.595167	1.53e-05
NTRK1	-0.555851	6.65e-05
PTP4A2	0.52729	0.000175016
HADHA	0.518039	0.000235498
PDIA6	0.534112	0.000139892
RAC1	0.562227	3.91e-05
FDFT1	0.587535	2.06e-05
CD164	0.570652	3.9e-05
SERINC1	0.586957	2.11e-05
SRSF3	0.545675	9.47e-05
ATP6V1E1	0.540009	0.000114854
RPL39	0.52463	0.000190761
EIF3E	0.63587	2.84e-06
APLP2	0.605342	1.02e-05
RAB1A	0.611702	7.87e-06
ARPC3	0.55562	6.7e-05
SAP18	0.523142	0.000161383
YWHAB	0.566027	4.62e-05
HSPH1	0.587766	2.04e-05
ATP5G2	0.537812	0.000123658
HNRNPR	0.54741	8.92e-05
LAPTM4B	0.734505	3.34e-08
RPL22	0.542206	0.000106626
XPO1	0.681429	3.83e-07
VAPA	0.630666	3.55e-06
MRPL3	0.645583	1.86e-06
HMGB2	0.584644	2.31e-05
PTK2	0.565449	4.72e-05
DAP3	0.574931	3.33e-05
SUPT6H	0.501503	0.000392727
ATXN10	0.586263	2.17e-05
RPL23A /// SNORD42A	0.560823	5.57e-05
ATP1B3	0.607771	9.24e-06
CAND1	0.502544	0.000380556
VDAC3	0.587899	1.39e-05
CANX	0.5784	2.92e-05
STK24	0.671716	5.87e-07
CSNK1A1	0.508326	0.000318948
REEP5	0.505782	0.000344844
PAK2	0.509598	0.000306673
UBR5	0.731961	3.85e-08
ATP6V1D	0.524283	0.000192908
CYCS	0.696346	2e-07
CAST	0.560939	5.55e-05
UQCRFS1	0.573659	3.49e-05
SRI	0.534921	0.000136183
CYFIP1	0.60488	1.04e-05
RNF11	0.642692	2.11e-06
NEU1	-0.517576	0.00023897
DUT	0.517576	0.00023897
ERP44	0.522895	0.000201714
KPNB1	0.560014	5.74e-05
[truncated: 411 more rows]

## Sheet: GSE30161
ID	correlation coefficients	p
PRR22	-0.551226	7.81954e-05
TMEM196	-0.505666	0.000346065
CORO6	-0.615189	4.19691e-06
RAX2	-0.507762	0.000269263
CATSPER1	-0.564482	3.58326e-05
FAM71A	-0.558527	4.50624e-05
CCDC185	-0.553654	7.18321e-05
TSSK3	-0.508094	0.000321227
NLRP5	-0.550532	8.01062e-05
TTLL10	-0.59852	1.34105e-05
CALR3	-0.539894	0.000115303
TM2D3	0.6287	3.85953e-06
ESX1	-0.567761	4.33513e-05
C8orf12	-0.536887	0.000127547
WDR88	-0.512735	0.000228798
ADAMTSL1	-0.573328	2.52837e-05
MBD3L1	-0.537465	0.000125104
CYP11B1	-0.538969	0.00011895
BRSK1	-0.553654	7.18321e-05
SLC34A3	-0.595068	1.02674e-05
TIGD4	-0.536425	0.000129533
KIF6	-0.535037	0.000135661
SERPINA12	-0.515264	0.000257039
TRIML2	-0.525093	0.000187934
TMEM190	-0.522521	0.000164831
GAS2L2	-0.521739	0.000209331
CACNG5	-0.522549	0.000203972
RFWD2	0.62685	4.17584e-06
TRNT1	0.51191	0.000285449
ATAD3A /// ATAD3B	-0.580828	2.6659e-05
PHC3	0.517461	0.000239845
TXNDC2	-0.611933	7.79403e-06
FLCN	0.512604	0.000279347
DIRC1	-0.514917	0.000259854
TUBA3FP	-0.522895	0.000201714
HS6ST2	-0.520698	0.000216409
CAMKK1	-0.572387	3.65719e-05
CLEC4D	-0.56568	4.67649e-05
RAET1E	-0.632401	3.29428e-06
PROM2	0.502891	0.000376575
TLR4	-0.522895	0.000201714
TIRAP	-0.516767	0.000245158
RFX4	-0.545097	9.66224e-05
B3GNT6	-0.540934	0.000111322
HS6ST3	-0.516998	0.000243375
B4GALNT2	-0.541397	0.000109593
FMR1NB	-0.567142	3.23001e-05
IFNL2	-0.500463	0.00040525
RIMS1	-0.540356	0.000113517
PCDH10	-0.614553	4.32139e-06
CCDC27	-0.619218	5.7612e-06
FGF4	-0.514917	0.000259854
LOC439933	-0.507863	0.000323521
DYDC1	-0.544519	9.85516e-05
WFDC10B	-0.519876	0.000180282
TENM1	-0.547757	8.81855e-05
REXO1L1P	-0.564292	4.91764e-05
RECQL4	-0.626388	4.2587e-06
TMC2	-0.521465	0.00017085
GPR115	-0.509034	0.000258337
SYTL5	-0.616692	3.91575e-06
GPR111	-0.539431	0.000117114
ASB10	-0.515495	0.000255177
NFKBID	-0.573659	3.48872e-05
PGLYRP3	-0.548177	6.64254e-05
GPR78	-0.508094	0.000321227
H1FOO	-0.584413	2.32566e-05
DEFB119	-0.536093	0.000102851
C5orf24	0.548451	8.60985e-05
PTK6	0.586841	2.11856e-05
WDR62	-0.531799	0.000151003
CDH24	-0.585453	2.23471e-05
SSTR3	-0.511101	0.000292721
UMODL1	-0.648724	8.16317e-07
PARD3B	-0.591235	1.78672e-05
DCAF4L2	-0.571924	3.72029e-05
RNFT2	-0.591813	1.74685e-05
ZNF560	-0.638414	2.54139e-06
KIF19	-0.545791	9.43529e-05
MAB21L3	-0.517244	0.000196953
SLC35G3 /// SLC35G4P /// SLC35G5	-0.503469	0.000370025
UROC1	-0.595513	1.51066e-05
PNPLA1	-0.506129	0.000341204
PRO2949	-0.538853	0.000119414
ARHGAP42	-0.628122	3.95583e-06
MFSD2A	-0.64142	2.23018e-06
TFAP2B	-0.508051	0.000266743
SLC17A8	-0.520887	0.000174229
C12orf40	-0.557007	6.38245e-05
C5orf64	-0.687558	2.92888e-07
ADAMTS15	-0.582331	2.51796e-05
FER1L6-AS1	-0.562327	5.27892e-05
AGBL1	-0.604492	6.80425e-06
LINC00269	-0.514801	0.000260798
CES5A	-0.565564	4.69616e-05
SLC35G3	-0.634251	3.04232e-06
KIRREL3-AS3	-0.617368	6.22376e-06
LINC00477	-0.500578	0.000403841
AKAP2 /// PALM2 /// PALM2-AKAP2	-0.626503	4.23784e-06
MRGPRX4	-0.569611	4.05113e-05
HOXC12	-0.520814	0.000215612
VNN3	-0.543841	7.78588e-05
FERD3L	-0.501156	0.000396862
LINC00314	-0.550416	8.04288e-05
NLRP14	-0.530759	0.000156261
NLRP8	-0.509944	0.000303401
TAAR8	-0.581984	2.55141e-05
PIANP	-0.511101	0.000292721
FBXL19-AS1	-0.581134	1.84306e-05
TMIE	-0.619796	5.62345e-06
TRIM43 /// TRIM43B	-0.600023	1.26308e-05
LOC101929373 /// SLC9B1	-0.511216	0.000291672
C9orf163	-0.572271	3.67287e-05
CCDC141	-0.560236	4.22127e-05
HUS1B	-0.530527	0.000157452
TIPRL	0.531684	0.000151579
PRF1	-0.580365	2.71301e-05
METTL6	0.505897	0.000343627
PIK3C2A	0.546832	9.10403e-05
AMER2	-0.59482	1.55254e-05
IRAK2	-0.506606	0.000279556
OTOGL	-0.507285	0.000329321
MGC16025	-0.536656	0.000128536
UBE2U	-0.500694	0.000402436
TCEANC	-0.535615	0.000133076
RTP1	-0.511448	0.000289584
PRR35	-0.584991	2.27472e-05
GPR26	-0.634789	1.65052e-06
NATD1	-0.590079	1.86901e-05
KLHL34	-0.574774	2.38604e-05
LDHAL6A	-0.57944	2.80956e-05
POM121L1P /// POM121L8P /// POM121L9P	-0.535846	0.000132055
LINC00955	-0.515842	0.000252409
SLC22A24	-0.506678	0.0002789
FMO9P	-0.547872	8.78345e-05
LINC00305	-0.590426	1.84396e-05
BFSP2-AS1	-0.533896	0.000111163
GPHB5	-0.523936	0.000195076
DCD	-0.673104	5.52518e-07
ADAT3	-0.528677	0.000167281
CHD2	0.59216	1.72333e-05
SBDS /// SBDSP1	0.609852	8.48891e-06
SNAPC5	0.501156	0.000396862
NLGN4Y	-0.621184	5.3055e-06
CD300LB	-0.501619	0.000391357
FAM126B	0.520698	0.000216409
LOC554206	-0.528099	0.000170465
C11orf53	-0.530643	0.000156855
GRIK1-AS1	-0.51869	0.000187632
ARHGEF10	-0.537581	0.00012462
LOC101929497	-0.575856	3.21452e-05
CTNNA3	-0.53284	0.000145907
KLHL29	-0.538275	0.000121755
FLJ25758	-0.612743	7.53856e-06
SLCO4A1-AS1	-0.531452	0.000152737
PTPLA	-0.614709	6.9506e-06
TP73	-0.621144	3.18203e-06
CST9	-0.57123	3.81682e-05
ACTR2	0.550532	8.01062e-05
LINC00161	-0.528823	0.000132741
RGS7	-0.522549	0.000203972
SLC25A48	-0.555504	6.73068e-05
CNKSR2	-0.519542	0.000224528
EPHA7	-0.581637	2.58527e-05
TET3	-0.560361	5.66447e-05
METTL8	0.566101	3.36425e-05
TTC26	-0.508673	0.000315557
SYCE1	-0.529949	0.000160465
MGC50722	-0.611355	7.98148e-06
CDH7	-0.605689	1.0057e-05
NALCN	-0.558395	6.07578e-05
SCARA5	-0.678423	4.37121e-07
SPATA6L	-0.587494	1.41589e-05
LINC00593	-0.526018	0.000182393
LINC00301	-0.528908	0.000166022
STKLD1	-0.616981	3.86372e-06
PLA2G4C	-0.564639	4.8563e-05
VWA5B2	-0.564309	3.60749e-05
PTPN7	-0.587072	2.09976e-05
PRR16	-0.554001	7.09629e-05
PCNP	0.665934	7.58341e-07
LOC101927129	-0.632285	3.31067e-06
RCBTB1	-0.505897	0.000343627
EXOC3L1	-0.552845	7.38983e-05
ACOT11	-0.577359	3.03854e-05
LOC388882	-0.589055	1.32602e-05
BC070490	-0.596901	1.43004e-05
HLA-DOB	-0.5466	9.17671e-05
LOC285902 /// ZNF273 /// ZNF479 /// ZNF733P	-0.572502	3.64157e-05
WDR66	-0.569149	4.12048e-05
MGC40069	-0.513255	0.0002249
RPL13AP17	-0.500116	0.000409504
SLC10A7	-0.562673	5.21344e-05
LOC101928787	-0.519311	0.000226185
FAM9A	-0.571809	3.73622e-05
KIF26B	-0.547179	8.996e-05
PGPEP1	-0.503932	0.000364859
ST3GAL3	-0.576896	3.09172e-05
FHL5	-0.538479	9.44689e-05
LOC100287210	-0.526364	0.000180353
LOC554207	-0.551762	5.81558e-05
RSPH10B /// RSPH10B2	0.624537	4.60608e-06
STRIP2	-0.501272	0.000395479
VWA3B	-0.538969	0.00011895
ECE2	-0.589385	1.92007e-05
MCF2	-0.54475	9.77757e-05
POLK	-0.532956	0.00014535
TPH2	-0.583256	2.43074e-05
RAP1A	-0.606614	9.68665e-06
ABCB5	-0.514801	0.000260798
FBXL21	-0.50451	0.000358494
CCDC172	-0.529371	0.000163531
PDZD3	-0.586263	2.16626e-05
BEST3	-0.550548	6.08449e-05
RSRC1	0.521739	0.000209331
BPIFB6	-0.525686	0.000147928
AFAP1L1	-0.735893	3.08804e-08
LINC00824	-0.628238	3.93639e-06
BAGE	-0.578747	2.88405e-05
C21orf67	-0.504293	0.000301217
Dbpht2	-0.535573	0.000104767
OR10A5	-0.55747	6.27868e-05
OR8D1	-0.593854	1.08162e-05
PNKD	-0.644426	1.95606e-06
HRH3	-0.534532	0.000108696
SCAMPER	-0.675551	1.89315e-07
AP1S3	-0.517576	0.00023897
STH	-0.542091	0.000107046
C7orf34	-0.623728	4.7664e-06
MOG	-0.5821	2.54022e-05
ESYT2	0.598636	1.3349e-05
LOC100507477	-0.603145	1.11449e-05
KB-431C1.4	0.513992	0.000267498
DNM2	-0.532724	0.000146465
EXD3	-0.583719	2.38819e-05
CASC10	-0.52463	0.000190761
FBXO28	0.504047	0.000363578
LINC00661	-0.614593	6.98395e-06
SMTN	-0.558742	6.00126e-05
LINC00599 /// MIR124-1	-0.530759	0.000156261
LINC00290	-0.599404	8.51043e-06
DKFZp451A211 /// LOC101928841	-0.624884	4.53896e-06
RAB11B-AS1	-0.512214	0.000232758
LOC642533	0.503122	0.000373943
ZNF555	-0.546716	9.1403e-05
LOC100506271	-0.582868	1.71612e-05
EIF1B-AS1	-0.520814	0.000215612
AF086125 /// RP11-61A14.1	-0.551531	5.86595e-05
C20orf202	-0.60858	8.94181e-06
MYRFL	-0.52012	0.000220435
RP11-480I12.10	-0.512835	0.00027734
LOC100506016	-0.529602	0.000162298
POM121L12	-0.512488	0.000280356
AF520793	0.525555	0.000185144
BC042382 /// RP11-408H20.3	-0.559089	5.92758e-05
LY86-AS1	-0.558511	6.05084e-05
AK054708 /// RP11-547D24.1	-0.507747	0.000324673
LOC286189	-0.590541	1.83568e-05
RP11-90P13.1	-0.54371	0.000101312
LINC00606	-0.513182	0.000274353
DLG1-AS1	-0.587609	1.40904e-05
TRIM50	-0.57574	3.22844e-05
FAM229A	-0.502544	0.000380556
ARPP21	-0.517591	0.000194678
LOC401098	-0.518589	0.000188268
LOC100996455	-0.56302	5.14871e-05
LOC100506142	-0.717969	7.66397e-08
MIR194-2	-0.597496	9.24619e-06
PRCD	-0.692299	2.38151e-07
AX748294 /// RP11-1006G14.1	-0.521392	0.000211666
IQSEC3	-0.532956	0.00014535
NT5DC2	-0.529371	0.000163531
APCDD1L-AS1	-0.553076	7.33025e-05
RP11-731J8.2	-0.50701	0.000275913
LOC100505853	-0.617484	6.19385e-06
LOC101928651	-0.523127	0.000200221
LOC101927138	-0.522086	0.000207019
OR2H1	-0.511795	0.000286478
LOC100507250	-0.556198	6.56785e-05
RP11-744D14.2	-0.542322	0.000106209
LOC101927787	-0.630088	3.63746e-06
C5orf47	-0.624537	4.60608e-06
DICER1-AS1	-0.52012	0.000220435
TFAP2A-AS1	-0.562789	5.19178e-05
HAR1A	-0.510407	0.000299087
LOC101929132	-0.514339	0.000264607
SLC26A4-AS1	-0.526784	0.000142439
ATP13A4	-0.538868	9.31624e-05
SSTR5-AS1	-0.521623	0.000210107
DQ580846	-0.624556	2.70837e-06
LOC100132735	-0.511448	0.000289584
C11orf87	-0.530774	0.00012403
PABPC1L2A /// PABPC1L2B	-0.528519	0.00013415
LOC283177	-0.527941	0.000136863
FAM181A-AS1	-0.585106	2.26465e-05
LOC100506107	-0.626272	4.27966e-06
ASPG	-0.521045	0.000214026
EHBP1L1	-0.535573	0.000104767
LOC101928231	-0.679001	4.2615e-07
NT5C	-0.513298	0.000273364
BC027619 /// RP11-236J17.3	-0.586841	2.11856e-05
LOC101929225	-0.610083	8.40891e-06
LOC283516	-0.564656	3.55919e-05
LOC100506639 /// ZNF131	-0.589055	1.32602e-05
WHAMMP2	-0.514107	0.000266531
RP11-634B7.4	-0.563499	3.72254e-05
LOC100240728	-0.610217	5.26547e-06
LOC101928614	-0.531294	0.000121795
LOC101927870	-0.514353	0.000216866
KIAA1257 /// LOC100132731	-0.578284	2.93472e-05
LINC00870	-0.57204	3.70442e-05
LOC101928002	-0.538642	9.39218e-05
LOC285768	-0.579787	2.77299e-05
VWA8-AS1	-0.510422	0.000246878
LINC00642	-0.523547	0.000159171
TRIML1	-0.507632	0.00032583
ERICH1-AS1	-0.609389	8.65104e-06
RP11-416I2.1	-0.507863	0.000323521
LOC285847	-0.518617	0.000231222
LOC400620	-0.536035	0.000103063
CHRM3-AS2	-0.569727	4.03397e-05
LOC101927282	-0.511694	0.00023678
NANOS2	-0.569281	2.96938e-05
LOC101928687	-0.501301	0.00033149
LOC101929153	-0.548177	6.64254e-05
RP4-676L2.1	-0.509482	0.000307771
AFG3L2	0.601179	1.20601e-05
RP11-1E4.1	-0.522202	0.000206253
LINC01087	-0.598132	8.99466e-06
INHBA-AS1	-0.508441	0.000317814
LINC01020	-0.539547	0.000116658
BC040577 /// RP11-10K16.1	-0.525671	0.000184453
LOC100129175	-0.553191	7.30062e-05
PCDH11X /// PCDH11Y	-0.550301	8.07526e-05
LINC00657	0.524977	0.000188637
DGCR5 /// LOC100287576	-0.635946	1.55892e-06
NUDCD2	-0.56487	4.8158e-05
LOC730202	-0.538737	0.000119879
ZNF17	-0.653793	1.29654e-06
MIR1204 /// PVT1	0.572965	3.5797e-05
EFCAB5	-0.504293	0.000301217
LOC439911	0.519658	0.000223704
CTD-3080P12.3	-0.517707	0.000193925
EGFEM1P	-0.524876	0.000152094
NHLRC4	-0.557123	6.35636e-05
BC032415	-0.539547	0.000116658
A2M	-0.53839	0.000121284
CST13P	-0.525902	0.000183077
LOC100505609	-0.633788	3.10351e-06
C1orf53	-0.589847	1.88589e-05
ZNF844	-0.550185	8.10776e-05
C16orf62	-0.501735	0.000389992
FLJ37786	-0.547525	8.88914e-05
LOC101928020	-0.561286	5.47992e-05
LOC100507462	-0.575856	3.21452e-05
NOL4L	-0.501156	0.000396862
HERPUD2	0.510407	0.000299087
ZNF789	0.536078	0.00013104
LOC100133089	-0.545791	9.43529e-05
CCDC178	-0.554926	6.8692e-05
AC139100.3	-0.640687	1.23049e-06
LINC00565	-0.510364	0.000247346
BC016361	-0.560245	5.68794e-05
RGMB-AS1	-0.538853	0.000119414
RP11-63D14.1	-0.573312	3.53394e-05
IFT80	0.547757	8.81855e-05
FLJ13773	-0.59667	1.44319e-05
C21orf15	-0.600445	8.13226e-06
CACNA1G-AS1	-0.534648	0.000108253
RP1-212P9.2	-0.523589	0.000197266
LINC01419	-0.527868	0.000171754
RP11-543C4.1	-0.578978	2.85902e-05
FMN2	-0.527174	0.000175676
LOC101929125	-0.526364	0.000180353
APELA	-0.53326	0.000113681
AC067956.1	-0.626041	4.32187e-06
SPATA41	-0.533071	0.000144796
SOCS2-AS1	-0.53469	0.000137233
IPW /// LOC101930404 /// PWARSN /// SNORD107 /// SNORD115-13 /// SNORD115-26 /// SNORD115-7 /// SNORD116-22 /// SNORD116-28 /// SNORD116-4 /// SNRPN	0.644542	1.9462e-06
MAFG-AS1	-0.50266	0.000379225
LOC101928043	-0.585106	2.26465e-05
SYT7	-0.645814	1.84088e-06
C1orf61	-0.637026	2.69881e-06
LOC101929690	-0.581869	2.56265e-05
MIR137 /// MIR137HG /// MIR2682	-0.562789	5.19178e-05
LOC100506526	-0.524861	0.000189343
LINC01093	-0.502732	0.000316685
CHDH	-0.509713	0.000305579
LOC728084	-0.532377	0.000148152
FLJ38773	-0.554579	6.95357e-05
LINC00184	-0.673566	5.41362e-07
LINC00892	-0.531337	0.000153319
RP11-83N9.5	-0.622919	4.93201e-06
AC141928.1	-0.537423	9.80996e-05
AX748066 /// RP11-709D24.6	-0.563714	5.02146e-05
FAM170B	-0.630435	3.58389e-06
LOC101928420	-0.513891	0.000220216
LOC101928099	-0.509829	0.000304488
RP1-149C7.1	-0.502313	0.000383231
AK056982	-0.520698	0.000216409
LZTS1-AS1	-0.629857	3.67361e-06
CECR5-AS1	-0.506143	0.000283772
LOC100506731	-0.734258	4.2647e-09
AKR1E2	-0.679425	1.51391e-07
SAMD14	-0.608927	8.81609e-06
SATB2-AS1	-0.51285	0.000227927
LOC283692	-0.62951	3.72846e-06
BC035400	-0.503137	0.000312607
LOC101929456	-0.52093	0.000214817
LINC00523	-0.529502	0.00012965
GDPD1	-0.545097	9.66224e-05
SNAI3	-0.539547	0.000116658
LOC221122	-0.558469	4.51618e-05
LOC497256	-0.591351	1.77868e-05
GAS5	0.53962	9.06857e-05
LOC101928251	-0.546022	9.36074e-05
LOC102546299	-0.583488	2.40938e-05
AWAT1	-0.566506	3.31145e-05
DLGAP1-AS3	-0.576896	3.09172e-05
MAGI2-IT1	-0.61124	8.01947e-06
LOC101928845	-0.520467	0.000218011
PRDX5	0.56198	5.34515e-05
CTD-2021H9.3	-0.628238	3.93639e-06
AP001063.1	-0.597017	1.4235e-05
CATIP-AS1	-0.576203	3.17309e-05
RP11-109E24.2	-0.545213	9.62407e-05
HSPC081	-0.500347	0.000406663
NBEAP1	-0.508326	0.000318948
LOC283856	-0.529718	0.000161685
RP11-215E13.2	-0.583834	2.37767e-05
RP11-274B18.4	-0.566952	4.46505e-05
LOC101927490	-0.550763	7.94646e-05
LOC101926959	-0.521349	0.000171521
RP11-513N24.1	-0.592623	1.69242e-05
EFCAB4B	-0.518154	0.000234637
LINC00112	-0.581671	1.80285e-05
LOC102725382	-0.555851	6.64881e-05
FLJ31356	-0.570999	3.84951e-05
LOC284669	-0.523821	0.000195803
LOC101928626	-0.547872	8.78345e-05
AY927499	-0.547063	9.03187e-05
RP11-96H17.1	-0.58096	1.85622e-05
BC015159	-0.702937	1.49775e-07
RP11-403N16.3	-0.537465	0.000125104
LOC400654	-0.500535	0.000339671
LINC01091	-0.526438	0.000144152
JAKMIP2-AS1	-0.539778	0.000115753
LOC101929488	-0.585991	1.50769e-05
LINC00271	-0.548566	8.57551e-05
ADARB2-AS1	-0.532682	0.000116015
GOLGA6L6	-0.541397	0.000109593
LOC101928539	-0.527478	0.000139069
RP11-366L5.1	-0.578053	2.96036e-05
LINC00485	-0.525671	0.000184453
RP11-471M2.3	-0.53839	0.000121284
RP11-171I2.1	-0.587188	2.09042e-05
DNM1P35	-0.530412	0.00015805
LOC648691	-0.504438	0.000299818
LOC286083	-0.599636	8.42502e-06
LOC101929025	-0.507285	0.000329321
CCDC144CP	-0.553439	5.46208e-05
HOXC-AS3	-0.584719	1.58962e-05
LINC00536	-0.509829	0.000304488
LOC100128554	-0.56013	5.7115e-05
LOC101927450	-0.631244	3.4618e-06
MIR3663HG	-0.53654	0.000129033
LOC285181	-0.700509	1.66528e-07
LINC01204	-0.58362	1.66365e-05
RP11-151E14.1	-0.674607	5.17084e-07
PACRG-AS1	-0.615287	6.78608e-06
LOC284661	-0.581539	1.81269e-05
FAM41AY1 /// FAM41AY2	-0.652752	1.35737e-06
EPHA6	-0.514223	0.000265568
LINC00880	-0.662812	8.70581e-07
CTB-113P19.1	-0.509713	0.000305579
AK093205	-0.505782	0.000344844
LINC00535	-0.581637	2.58527e-05
RP11-953B20.1	-0.544403	9.89416e-05
LOC101928443	-0.5429	0.000104143
BC041947 /// RP4-630C24.3	-0.551762	5.81558e-05
LOC101929123	-0.612743	7.53856e-06
LOC101928185	-0.561286	5.47992e-05
LOC101929312	-0.510638	0.000296951
CASC6	-0.505782	0.000344844
CTA-331P3.1	-0.554463	6.9819e-05
ARHGAP15 /// LOC101928361	-0.541166	0.000110454
LOC283214	-0.548104	8.71363e-05
CTU2	-0.616096	6.56192e-06
LOC101927396	-0.598132	8.99466e-06
FGD5-AS1	-0.51087	0.000294829
LOC101928418	-0.534343	0.000138823
PRKG1-AS1	-0.570768	3.88246e-05
LOC101928491	-0.604995	1.03434e-05
AC013733.4	-0.601544	7.74995e-06
BC032916 /// RP11-400D2.2	-0.55101	5.98074e-05
RP11-579O24.3	-0.512604	0.000279347
LOC101929384	-0.531815	0.000119598
BC028044	-0.557701	6.22738e-05
LOC101928565	-0.529024	0.000165396
TAL1	-0.579556	2.79732e-05
LOC286121	-0.507632	0.00032583
RP11-410C4.5	-0.576087	3.18685e-05
RP11-753A21.2	-0.617021	6.31432e-06
CD81-AS1	-0.550763	7.94646e-05
LOC100505718	-0.603839	1.08378e-05
SLC5A12	-0.592044	1.73113e-05
LOC284798	-0.542553	0.000105378
LOC157931	-0.602798	1.13016e-05
LOC100130654	-0.520236	0.000219624
LOC284898	-0.563599	5.04247e-05
RP4-539M6.14	-0.560014	5.73514e-05
LOC152225	-0.604995	1.03434e-05
LOC101927159	-0.514758	0.000213972
SMEK3P	-0.60303	1.11969e-05
LOC101929172	-0.584181	2.34634e-05
BC062763	-0.570999	3.84951e-05
BC024169	-0.513414	0.000272378
LOC101928770	-0.570421	3.93237e-05
LOC101928739	-0.502775	0.000377898
LINC00951	-0.570652	3.89903e-05
RP11-203B7.2	-0.66975	6.40665e-07
LOC101927914	-0.512257	0.000282383
LOC101928446	-0.562558	5.23518e-05
ANKRD30B	-0.614015	7.15299e-06
BC040311	-0.579787	2.77299e-05
2020-03-01	-0.505666	0.000346065
CARD11	-0.552613	7.44986e-05
MIR4313	-0.562558	5.23518e-05
LOC101927359	-0.50928	0.000256271
AP001604.3 /// BC043580	-0.574121	3.42926e-05
LINC01181	-0.662003	9.02298e-07
ZNF391	-0.59401	1.60277e-05
NCKAP5L	-0.564061	4.95893e-05
CASC15	-0.586048	1.50406e-05
EBF2	-0.583447	1.67563e-05
LINC00659	-0.584644	2.30516e-05
LOC101928622	-0.548219	8.67891e-05
LOC339539	-0.643386	2.04702e-06
RP11-201A3.1	-0.566142	4.59856e-05
FCER1A	-0.506085	0.000284303
LOC440704	-0.506013	0.000342413
LOC101929505	-0.600139	1.25727e-05
DLG5-AS1	-0.525324	0.000186534
LINC01121	-0.515264	0.000257039
RP11-809F4.3	-0.56084	4.12464e-05
LOC285191	-0.517649	0.000194301
LOC101927869	-0.513414	0.000272378
RP11-342L8.2	-0.612974	7.46703e-06
LOC151484	-0.651364	1.44286e-06
LOC101929319	-0.625925	4.34313e-06
CTD-2297D10.2	-0.519195	0.000227018
LOC101927286	-0.555389	6.75818e-05
CTC-360P9.3	-0.522664	0.000203217
LINC00092	-0.5037	0.000367434
USP3-AS1	0.534185	0.000110036
DNAJB8-AS1	-0.609274	8.69203e-06
LOC253044	-0.675069	5.06651e-07
RP11-13K12.5	-0.533881	0.000140968
LOC339807	-0.542553	0.000105378
LOC101928886	-0.513298	0.000273364
MYCBPAP	-0.501286	0.000331643
LOC101927379	-0.512488	0.000280356
LRRC37A5P	-0.550648	7.97848e-05
ZNF32-AS3	-0.509713	0.000305579
DSCAM-AS1	-0.520771	0.000174912
WDR11-AS1	-0.57674	2.20428e-05
LOC101929297	-0.505319	0.000349752
BC041451 /// RP1-206D15.3	-0.522275	0.000166218
LOC101928271	-0.530832	0.00012378
LOC101929239	-0.504278	0.000361028
LOC101929406	-0.527058	0.000176337
LOC101929517	-0.56117	5.50268e-05
AOX2P	-0.637026	2.69881e-06
LOC101929002	-0.619121	3.49813e-06
TNRC18	-0.532262	0.000148718
LOC441086	-0.512026	0.000284424
LOC101927460	-0.622012	3.05483e-06
LOC101927095	-0.515032	0.000258912
LINC00929	-0.611933	7.79403e-06
CTD-2553C6.1	-0.613437	7.32588e-06
RP11-359K18.3	-0.587882	2.03516e-05
GPD1	-0.587882	2.03516e-05
LOC338694	-0.539273	9.18212e-05
LOC101927865	-0.62766	4.03452e-06
LOC340581	-0.593085	1.66203e-05
LOC101927313	-0.656105	1.17082e-06
LOC255654	-0.535962	0.000131547
LOC101928894	-0.539431	0.000117114
IGFN1	-0.62049	5.46228e-06
ELFN2 /// RP1-63G5.8	-0.580828	2.6659e-05
LINC01169	-0.568802	4.1732e-05
BC047942 /// RP11-122K13.14	-0.554306	5.28706e-05
LOC101927331	-0.597942	1.37222e-05
LOC101927783	-0.553538	7.2124e-05
CTD-2537I9.16	-0.58025	2.72491e-05
D21S2090E	-0.561591	4.00715e-05
LOC101928813	-0.610777	8.17317e-06
LOC101929167	-0.63772	2.61896e-06
CTC-384G19.1	-0.62049	5.46228e-06
AC114752.3	-0.572387	3.65719e-05
CTB-12A17.3	0.641304	2.24143e-06
TMEM132B	-0.514107	0.000266531
GADL1	-0.536656	0.000128536
CCDC40	-0.553423	7.2417e-05
RPL34-AS1	-0.594357	1.58106e-05
TNNT2	-0.596554	1.44981e-05
SYT9	-0.581406	2.60807e-05
LINC01104	-0.592755	1.13358e-05
LOC285300	-0.622109	5.10309e-06
LOC100127955 /// LOC100128374	-0.51285	0.000227927
LINC01226	-0.507632	0.00032583
FAM83C	-0.597826	1.37854e-05
LOC100131763	-0.52648	0.000179678
LOC283045	-0.52729	0.000175016
LOC283194	-0.592044	1.73113e-05
LOC338963	-0.545791	9.43529e-05
FAM45A	-0.513992	0.000267498
LOC100132354	-0.551431	5.88779e-05
RELL2	-0.531337	0.000153319
TMEM235	-0.631205	1.9672e-06
KNCN	-0.569033	4.13798e-05
YTHDF3	0.626388	4.2587e-06
RP11-400N9.1	-0.639935	1.27786e-06
TMEM151B	-0.620143	5.54231e-06
HOTTIP	-0.512951	0.000276341
LOC284865	-0.577937	2.97326e-05
FAM71A /// FAM71A /// RP11-338C15.5	-0.5895	1.91147e-05
LINC00514	-0.549144	8.40569e-05
VAC14-AS1	-0.559436	5.85473e-05
LINC00607	-0.640032	2.36893e-06
C14orf64	-0.648474	1.63832e-06
KY	-0.655412	1.20721e-06
IQCF5-AS1	-0.572288	2.63562e-05
FAM71E2	-0.640264	2.34524e-06
LOC101928405	-0.525439	0.000185838
LOC101929538	-0.504394	0.000359759
CHRM3	-0.574468	3.38528e-05
CXXC1P1	-0.560361	5.66447e-05
TXNDC8	-0.537118	0.000126564
LOC146795	-0.60858	8.94181e-06
RP11-629E24.2	-0.579556	2.79732e-05
USP2-AS1	-0.615865	6.62524e-06
DDC-AS1	-0.510985	0.000293773
LINC00887	-0.558511	6.05084e-05
ASIC5	-0.555042	6.84129e-05
LOC100506557	-0.503122	0.000373943
LINC01103	-0.581984	2.55141e-05
NUTM1	-0.502154	0.000322593
RP11-1109M24.16	-0.604302	1.06374e-05
FAM98B	0.516998	0.000243375
LOC100131864	-0.535731	0.000132564
ASB15	-0.508326	0.000318948
LL0XNC01-116E7.2	-0.579325	2.82185e-05
CASP12	-0.609736	8.52917e-06
RP11-395N3.1	-0.557123	6.35636e-05
RP11-116D17.1	-0.546022	9.36074e-05
TAS1R1	-0.61309	7.4315e-06
RP11-440L14.3	-0.614362	7.05111e-06
TNR	-0.518039	0.000235498
PRMT1	-0.564292	4.91764e-05
OFCC1	-0.564408	4.89712e-05
LHX9	-0.536309	0.000130033
ZSCAN5A	-0.588922	1.95482e-05
PCDH9	-0.519658	0.000223704
RP11-352G9.1	-0.512488	0.000280356
RAB3IP	-0.521234	0.000172194
2020-09-07	0.523358	0.000198739
FLJ46026	-0.593738	1.08698e-05
BX648501	-0.662928	8.66142e-07
AC010095.5 /// RP13-1039J1.3	-0.625809	4.36448e-06
LIMS1	-0.544981	9.70054e-05
DQ583756	-0.518039	0.000235498
RALGAPA1 /// RALGAPA1P	-0.555273	6.78578e-05
PPP1R11	0.584528	2.31539e-05
SOD2	0.565911	4.63737e-05
LOC102724888 /// LOC102725420	-0.555809	4.99578e-05
LINC00927	-0.584759	2.29497e-05
LOC102725016 /// PPP2R3B	-0.575162	3.29888e-05
PDXK	-0.518227	0.00019057
SBF2-AS1	-0.575162	3.29888e-05
TOP1P2	-0.534474	0.000108919
MRPL49P1 /// MRPL49P1	-0.545286	7.38621e-05
RP11-45M22.3	-0.566506	3.31145e-05
HPYR1	-0.516608	0.000201186
LINC00527	-0.599329	1.29853e-05
TYRO3P	-0.64593	1.83158e-06
OR7E104P	-0.530527	0.000157452
OR5AK4P	-0.517129	0.000197716
C20orf181	-0.595051	1.53846e-05
TPM4	0.513876	0.000268467
OR10D3	-0.613321	7.36093e-06
OR1J2	-0.703284	1.47521e-07
OR1J4	-0.503484	0.00030915
OR5K1	-0.555389	6.75818e-05
NAV2	-0.58395	2.36718e-05
SVOP	-0.562442	5.25701e-05
LRRC66	-0.615749	6.65712e-06
LINC00354	-0.526364	0.000180353
IDO2	-0.501503	0.000392727
SNAI3-AS1	-0.518632	0.000187997
ATP8B5P	-0.567761	4.33513e-05
TMEM232	-0.615287	6.78608e-06
RNF207	-0.500231	0.000408081
LOC101927256	-0.628238	3.93639e-06
LOC101927814	-0.509135	0.000311086
DDX50	-0.542091	0.000107046
BEND6	-0.517808	0.000237228
WASIR1 /// WASIR1 /// WASIR2 /// WASIR2	-0.511679	0.00028751
CADM2-AS1	-0.503816	0.000366145
RP11-218F4.1	-0.539084	0.000118489
LOC101930149 /// LOC101930286	-0.543205	7.96791e-05
BC034636 /// CTB-113P19.4	-0.693108	2.29896e-07
C16orf72	0.530643	0.000156855
NHEG1	-0.581984	2.55141e-05
FAM201B /// LOC648761	-0.546038	7.18587e-05
RNF165	-0.640148	2.35706e-06
KIAA0408 /// SOGA3	-0.55747	6.27868e-05
RP11-439E19.10	-0.523315	0.000160431
SCART1	-0.543825	0.000100913
RP11-209D14.2	-0.599676	1.28069e-05
C8orf74	-0.500578	0.000403841
FAM43B	-0.524399	0.00019219
LINC01300	-0.51191	0.000285449
RP3-337H4.8	-0.59771	1.38488e-05
KIAA1656	-0.716235	8.29758e-08
LRRC59	-0.577475	3.02538e-05
LOC100507194	-0.567993	4.29865e-05
MGC15885	-0.511231	0.000240408
FAM129C	-0.56117	5.50268e-05
LOC100996342	-0.6642	8.18779e-07
C14orf105	-0.527058	0.000176337
PGM2L1	-0.576087	3.18685e-05
LOC100996681	-0.666166	7.50628e-07
ESR2 /// RP11-544I20.2	-0.608696	8.89972e-06
HIRA	-0.514223	0.000265568
EREG	-0.512156	0.000233202
IQCH	-0.529024	0.000165396
LCN8	-0.56834	4.24447e-05
RP11-259G18.1	-0.626966	4.15537e-06
LOC101928052	-0.720823	1.10475e-08
ASZ1	-0.613281	4.58066e-06
LOC101927900	-0.644658	1.93639e-06
LOC101930296 /// TBC1D26 /// ZNF286A	-0.518516	0.000188729
LOC101928700	-0.52771	0.000137962
LOC101929116	-0.542091	0.000107046
LOC101930028 /// LOC101930449	-0.577475	3.02538e-05
LOC101927943	-0.539084	0.000118489
LOC101928748	-0.654949	1.2321e-06
LOC101928107	-0.504047	0.000363578
LOC102723831	-0.567761	4.33513e-05
LINC00882	-0.502775	0.000377898
ATP5A1	-0.612974	7.46703e-06
FLJ16124 /// LOC101927533	-0.554926	6.8692e-05
HSD11B1L	-0.520251	0.000178016
KRT79	-0.637951	2.59285e-06
LOC100288721	-0.642345	2.14209e-06
LINC00566	-0.519399	0.000183209
LOC152586	-0.545907	9.39795e-05
MMD2	-0.545907	9.39795e-05
LOC400958	-0.553323	5.48582e-05
LOC101927126	-0.551341	7.7881e-05
SUV420H2	-0.576797	2.19913e-05
HIPK1-AS1	-0.555157	6.81348e-05
RP5-963E22.5	-0.594241	1.58827e-05
GHET1	-0.562673	5.21344e-05
ANXA8 /// ANXA8L1 /// LOC100996760 /// LOC102725207	-0.592738	1.68478e-05
MYO5B	-0.551341	7.7881e-05
AC007787.2	-0.560476	5.64109e-05
CSMD2	-0.568455	4.22654e-05
GRASPOS	-0.662118	8.97697e-07
CFHR3	-0.637604	2.6321e-06
LOC102725438	-0.524761	0.000152698
SPATA21	-0.588922	1.95482e-05
LPPR1	-0.526711	0.000178335
LOC101927719	-0.506259	0.000282712
LINC00474	-0.637026	2.69881e-06
AF213884.2	-0.517229	0.000241604
ZNF709	-0.540356	0.000113517
RP11-471G13.5	-0.500116	0.000409504
LOC643201	-0.50185	0.000388631
RP11-153K16.2	-0.576549	3.13216e-05
CATSPERB	-0.54361	7.85163e-05
RP11-669I1.1	-0.581984	2.55141e-05
CCBL1	-0.510248	0.000248285
CAPNS1	0.604302	1.06374e-05
EIF4G2	0.506938	0.000332846
PARK7	0.608233	9.06922e-06
SRP14	0.538969	0.00011895
GDI2	0.578284	2.93472e-05
RPL21 /// RPL21P28 /// SNORA27 /// SNORD102	0.559204	5.9032e-05
2020-09-02	0.534112	0.000139892
HNRNPA1 /// HNRNPA1P10	0.566795	3.2742e-05
RPS27A	0.533996	0.000140429
LOC100508408 /// RPS13 /// SNORD14B	0.541628	0.000108738
TARDBP	0.550994	7.88276e-05
EIF3F	0.514339	0.000264607
RPL27	0.63506	2.938e-06
NARS	0.594126	1.59551e-05
STARD7	0.650671	1.48758e-06
SLC25A3	0.517808	0.000237228
RPL9	0.501735	0.000389992
RPL6	0.543478	0.000102113
GATC /// SRSF9	0.568918	4.15556e-05
ABCF1	0.518501	0.000232072
DAD1	0.531337	0.000153319
KAT7	0.593663	1.62476e-05
TAF10	0.521392	0.000211666
LOC101929240 /// SNRNP200	0.602798	1.13016e-05
RHOA	0.583719	2.38819e-05
RPL30	0.669172	6.57238e-07
NPM1	0.557586	6.25298e-05
SMNDC1	0.503932	0.000364859
HNRNPD	0.500694	0.000402436
OAZ1	0.588807	1.9636e-05
H3F3A /// H3F3AP4 /// H3F3B	0.579787	2.77299e-05
NBEAL1 /// RPL12	0.516189	0.000249667
FNTA	0.596785	1.4366e-05
RPS25	0.606036	9.91657e-06
RPL37	0.541975	0.000107466
EEF2	0.571346	3.80057e-05
RPS10	0.552266	7.54075e-05
RPS3A /// SNORD73A	0.524977	0.000188637
HSP90B1 /// MIR3652	0.526364	0.000180353
RAD21	0.527983	0.000171109
NCL	0.555389	6.75818e-05
CLTC	0.51087	0.000294829
TMEM59	0.553423	7.2417e-05
MATR3 /// SNHG4	0.510407	0.000299087
CAP1	0.537697	0.000124138
PTGES3	0.590888	1.81105e-05
SET /// SETSIP	0.508326	0.000318948
NDRG1	0.514107	0.000266531
UBB	0.509251	0.000309978
YWHAZ	0.61124	8.01947e-06
SOD1	0.549607	8.27206e-05
EIF3C /// EIF3CL	0.522895	0.000201714
LAPTM4A	0.577706	2.99922e-05
RPL32	0.545907	9.39795e-05
PTTG1IP	0.542784	0.000104553
HMGB1	0.625231	4.47276e-06
GLO1	0.601989	1.16751e-05
SRSF11	0.621415	5.25419e-06
HSPA9	0.555504	6.73068e-05
KDELR2	0.502313	0.000383231
NPC2	0.51006	0.000302317
DYNLL1	0.560476	5.64109e-05
FKBP1A /// LOC101929368	0.526133	0.00018171
CAPRIN1	0.543594	0.000101712
PPP1CC	0.605458	1.01516e-05
ARF3	0.601873	1.17294e-05
GNB1	0.501503	0.000392727
ARL6IP5	0.615749	6.65712e-06
MAT2A	0.588575	1.98127e-05
FAM120A	0.651711	1.42101e-06
HNRNPK	0.664894	7.94045e-07
ANXA5	0.510407	0.000299087
IQGAP1	0.567761	4.33513e-05
DAZAP2	0.516651	0.000246054
SPARCL1	0.517345	0.000240723
HSPA1A /// HSPA1B	0.554001	7.09629e-05
SARS	0.505392	0.000290745
TMBIM6	0.529833	0.000161074
LMAN2	-0.531337	0.000153319
HSPD1	0.602567	1.14071e-05
RPL12	0.504857	0.000354724
PAFAH1B1	0.514454	0.00026365
ATP5O	0.552613	7.44986e-05
RAP1B	0.561864	5.3674e-05
RPS21	0.521392	0.000211666
CTSB	0.542091	0.000107046
KARS	0.570074	3.98287e-05
SARAF	0.542784	0.000104553
NCOR1	0.588807	1.9636e-05
RAB11A	0.543941	0.000100516
CCT8	0.631822	3.37704e-06
DNAJA1	0.518386	0.000232924
PGAM1	0.534228	0.000139357
SSR1	0.557932	6.17646e-05
TRA2B	0.594357	1.58106e-05
HDGF	0.510754	0.000295889
2020-09-15	0.682007	3.73448e-07
CCT3 /// LOC101927137	0.514685	0.000261746
SLC3A2	-0.62315	4.88414e-06
COX6A1	0.606863	6.12254e-06
VCL	0.55666	6.46131e-05
DEK	0.558973	5.95204e-05
RPL5 /// SNORD21	0.557932	6.17646e-05
HMGN1 /// LOC101927733	0.558048	6.15115e-05
RPS20 /// SNORD54	0.550532	8.01062e-05
IMMT	0.569265	4.10304e-05
SDCBP	0.628816	3.84054e-06
SEPHS2	0.534921	0.000136183
LOC101928061 /// SERP1	0.560823	5.57149e-05
TSPAN3	0.549491	8.30528e-05
PPT1	0.574468	3.38528e-05
TAX1BP1	0.575509	3.25645e-05
MDH1	0.667206	7.1688e-07
HIF1A	0.577937	2.97326e-05
SNX17	-0.575971	3.20066e-05
IPO7	0.523011	0.000200967
RBM14-RBM4 /// RBM4	0.526364	0.000180353
TMEM189 /// TMEM189-UBE2V1 /// UBE2V1 /// UBE2V2	0.620028	5.56924e-06
HADHB	0.546716	9.1403e-05
EIF1AX	0.515726	0.000253329
LDHB	0.504972	0.000353475
HNRNPH1	0.538737	0.000119879
ANP32A	0.592623	1.69242e-05
CTTN	0.634251	3.04232e-06
PSMC2	0.531337	0.000153319
SF3B1	0.504972	0.000353475
TM9SF2	0.502197	0.000384574
CBX3	0.528908	0.000166022
RPS29	0.631129	3.47899e-06
ARF4	0.578747	2.88405e-05
COPB2	0.535962	0.000131547
CSE1L	0.584413	2.32566e-05
SRSF7	0.534228	0.000139357
COX7C	0.633904	3.0881e-06
SSB	0.582794	2.474e-05
UBA2	0.58661	2.13752e-05
GNAI3	0.505782	0.000344844
AMD1	0.675994	4.8642e-07
PSMD1	0.557586	6.25298e-05
CREG1	0.583719	2.38819e-05
CSTB	0.590079	1.86901e-05
RAD23B	0.513182	0.000274353
SRRM1	0.562673	5.21344e-05
NDUFB8	0.520236	0.000219624
BTG2	-0.513645	0.000270416
CAPZA2	0.638067	2.57989e-06
SPCS2	0.572271	3.67287e-05
CDIPT	0.623844	4.74317e-06
COX7A2L	0.503816	0.000366145
SYPL1	0.643039	2.07824e-06
SRP9	0.591813	1.74685e-05
OGDH	-0.527636	0.000173053
MKRN1	0.539315	0.00011757
ARHGDIB	0.512026	0.000284424
SEC11A	0.63136	3.44469e-06
ANXA4	0.532031	0.000149857
NDUFA5	0.516189	0.000249667
ANP32B	0.541281	0.000110023
2020-09-11	0.509944	0.000303401
VAMP3	0.673219	5.49708e-07
GTF3A	0.599792	1.2748e-05
UBE2D2	0.637835	2.60587e-06
YME1L1	0.62685	4.17584e-06
BAZ2A	-0.510754	0.000295889
COPB1	0.600717	1.22855e-05
CACYBP	0.597479	1.39764e-05
CSNK2B	0.515148	0.000257974
TRAM1	0.597595	1.39125e-05
PPP1CB	0.514801	0.000260798
RPL37A	0.539547	0.000116658
PTDSS1	0.590079	1.86901e-05
EIF4E	0.602798	1.13016e-05
ATP6AP2	0.616212	6.53048e-06
CNN3	0.513298	0.000273364
DKC1 /// MIR664B /// SNORA56	0.52833	0.000169185
RCN2	0.560014	5.73514e-05
PRCP	0.58025	2.72491e-05
TOMM70A	0.626041	4.32187e-06
CBX1	0.548219	8.67891e-05
PSMA3	0.519311	0.000226185
CTNNB1	0.626272	4.27966e-06
UBL3	0.548219	8.67891e-05
SAR1A	0.57574	3.22844e-05
LAMP1	0.676573	4.74193e-07
RAE1	0.579209	2.83419e-05
CLIC4	0.537812	0.000123658
ETF1	0.576896	3.09172e-05
SNW1	0.509829	0.000304488
TXNL1	0.561633	5.41215e-05
ANXA2	0.529602	0.000162298
EIF3H	0.665819	7.62227e-07
ZC3H15	0.627544	4.05443e-06
COX7A2	0.704787	1.38125e-07
OAT	0.5784	2.92198e-05
PPP1R12A	0.541166	0.000110454
PRDX3	0.564482	3.58326e-05
DARS	0.512835	0.00027734
RRAGA	0.610199	8.36918e-06
SCARB2	0.529255	0.000164151
COPS5	0.537234	0.000126076
ARL1	0.533765	0.00014151
ACSL3	0.555735	6.676e-05
API5	0.609158	8.7332e-06
TPD52	0.664547	8.06317e-07
MYBL2	-0.579209	2.83419e-05
EIF1B	0.519195	0.000227018
SGK1	0.503006	0.000375257
NDUFS3	0.564177	4.93825e-05
TWF1	0.537697	0.000124138
ECE1	-0.615287	6.78608e-06
COX6C	0.712419	9.85672e-08
MCM5	-0.500116	0.000409504
WSB2	0.503469	0.000370025
MTHFD2	0.537003	0.000127055
CLINT1	0.539431	0.000117114
ADNP	0.505666	0.000346065
EFCAB14	0.538275	0.000121755
C11orf58	0.581522	2.59665e-05
ATXN2L	-0.545675	9.47278e-05
C4orf46 /// TOMM7	0.542091	0.000107046
TBC1D5	0.626156	4.30072e-06
HDAC2	0.516189	0.000249667
EPCAM	0.606961	9.55111e-06
RYBP	0.535037	0.000135661
ZFR	0.550763	7.94646e-05
SRGN	0.546832	9.10403e-05
ARIH1	0.577937	2.97326e-05
FAM3C	0.638645	2.51603e-06
GSPT1	0.55666	6.46131e-05
SEC63	0.529718	0.000161685
GNG10	0.60592	9.96316e-06
AFF1	0.500116	0.000409504
PKP4	0.531221	0.000153904
WDR82	0.524167	0.000193628
CDK2AP1	0.635638	2.86561e-06
GNPAT	0.597595	1.39125e-05
ATP6V1A	0.672641	5.63908e-07
CCZ1 /// CCZ1B	0.645352	1.87852e-06
RSU1	0.59586	1.49012e-05
MORF4L2	0.514107	0.000266531
DYNLT1	0.595167	1.53147e-05
ACAA2	-0.57204	3.70442e-05
PTPN12	0.632516	3.27796e-06
TWF2	-0.549838	8.20598e-05
TJP1	0.564177	4.93825e-05
SDHD	0.726642	5.06639e-08
RB1CC1	0.56383	5.00054e-05
UBE4A	0.528446	0.000168548
RAI14	0.614015	7.15299e-06
BIRC2	0.588344	1.99908e-05
NDUFAB1	0.526364	0.000180353
TJP2	0.518343	0.000189832
UQCR11	0.571924	3.72029e-05
NUP153	0.558742	6.00126e-05
CPNE3	0.588922	1.95482e-05
PRPF4B	0.533996	0.000140429
PYCR1	-0.574121	3.42926e-05
USF2	-0.566489	4.5409e-05
ERCC3	-0.522895	0.000201714
PPP2R5A	-0.533302	0.000143693
MIR4745 /// PTBP1	0.550416	8.04288e-05
LSM3	0.632169	3.32715e-06
GSK3A	-0.513876	0.000268467
NPTN	0.573907	2.47053e-05
CHERP	0.51908	0.000227853
EIF3M	0.512026	0.000284424
PLK1	-0.50198	0.000324385
PSMB4	0.504625	0.000357233
E2F4	-0.599676	1.28069e-05
N4BP2L2	0.533534	0.000142597
TOMM40	-0.599676	1.28069e-05
BMI1 /// COMMD3-BMI1	0.615402	6.75362e-06
TDP2	0.520352	0.000218816
PDGFRB	-0.544056	0.00010012
SPTLC1	0.560361	5.66447e-05
FEZ2	0.503816	0.000366145
POLR2G	0.501388	0.000394101
SENP6	0.558858	5.9766e-05
GTF3C1	-0.548219	8.67891e-05
GGPS1	0.546832	9.10403e-05
ATP5J	0.594473	1.57389e-05
UNG	0.574006	3.44404e-05
UBE2B	0.583603	2.39877e-05
COX5B	0.575509	3.25645e-05
HSF1	-0.503469	0.000370025
FABP5	0.554232	7.03888e-05
UBE2K	0.53469	0.000137233
ITGAV	0.582331	2.51796e-05
TCEAL4	0.594588	1.56674e-05
LEPROT	0.553612	5.42666e-05
HTT	-0.504972	0.000353475
ABCF3	-0.596438	1.45645e-05
KDSR	0.518501	0.000232072
KAT6A	0.534343	0.000138823
MYC	0.522968	0.00016234
AP3S1	0.583967	1.63994e-05
NOTCH2	0.525671	0.000184453
GTF2H1	0.53654	0.000129033
DDX46	0.51006	0.000302317
HCFC1	-0.59216	1.72333e-05
RANBP1	-0.572155	3.68861e-05
DLG1	0.623381	4.83672e-06
CHMP2B	0.592507	1.7001e-05
MCRS1	-0.501619	0.000391357
TNKS	0.522433	0.00020473
HMGN4	0.580365	2.71301e-05
RANBP9	0.533765	0.00014151
SSBP1	0.51048	0.000246411
ADAM10	0.553423	7.2417e-05
CABIN1	-0.569958	3.99983e-05
TOPBP1	0.500231	0.000408081
POLR2K	0.607424	9.37316e-06
RANBP3	-0.508788	0.000314434
NRAS	0.569033	4.13798e-05
APBB1	-0.61309	7.4315e-06
2020-03-07	0.632401	3.29428e-06
PEX11B	0.506013	0.000342413
DPM1	0.602105	1.1621e-05
GTF2A2	0.527636	0.000173053
USP4	0.595629	1.50378e-05
COX4I1	0.503238	0.000372633
TMEM63A	-0.58547	1.54073e-05
EFNB1	-0.657146	1.11825e-06
FOXO1	0.510176	0.000301237
USP8	0.518964	0.000228691
TFIP11	-0.501156	0.000396862
GPC1	-0.53839	0.000121284
RFXANK	-0.501041	0.000398249
AKAP2 /// PALM2-AKAP2	0.604302	1.06374e-05
CCNG2	0.522664	0.000203217
DNTTIP2	0.543478	0.000102113
SHOC2	0.523589	0.000197266
ZMYM2	0.516536	0.000246953
LPCAT3	-0.538275	0.000121755
SACM1L	0.505666	0.000346065
SEC24B	0.550763	7.94646e-05
ABCC1	0.528099	0.000170465
DRG1	0.528677	0.000167281
STAMBP	0.552498	7.48005e-05
GAA	-0.595398	1.51757e-05
LPP	0.652752	1.35737e-06
TCEB1	0.691836	2.43001e-07
RALBP1	0.534343	0.000138823
AAGAB	-0.578012	2.09354e-05
FAH	-0.542784	0.000104553
DDT /// DDTL	-0.628932	3.82164e-06
FHL2	0.503932	0.000364859
ARMC2-AS1 /// ATP5J2	0.605574	1.01042e-05
ACOT1 /// ACOT2	-0.565985	3.37948e-05
BAG5	0.526249	0.000181031
ARNT2	-0.518154	0.000234637
STARD3	-0.560608	4.16142e-05
POLD4	-0.634019	3.07277e-06
LOXL2	-0.601642	1.18387e-05
STMN2	-0.523011	0.000200967
AMOTL2	0.535268	0.000134621
LYPLA1	0.562095	5.32299e-05
TXNDC9	0.556545	6.4878e-05
IMPA1	0.559898	5.75888e-05
RPL23A	0.552498	7.48005e-05
SGSM3	-0.528099	0.000170465
MVD	-0.640032	2.36893e-06
CHSY1	0.561286	5.47992e-05
BCAS2	0.558511	6.05084e-05
ARHGEF1 /// LOC100505585	-0.55666	6.46131e-05
PRDM2	0.524052	0.000194351
PAPSS2	-0.528677	0.000167281
MDC1	0.502544	0.000380556
SEMA3B	-0.507401	0.000328153
SMAD2	0.666512	7.39205e-07
TGFB1	-0.657493	1.10126e-06
FUBP1	0.503353	0.000371327
MTIF2	0.640957	2.27553e-06
WTAP	0.562095	5.32299e-05
HAT1	0.598057	1.36594e-05
PVRL2	-0.519773	0.000222883
AKAP11	0.544635	9.81629e-05
FXR2	-0.507401	0.000328153
ARFRP1	-0.5392	0.000118029
THOP1	-0.563599	5.04247e-05
FBXO11	0.530759	0.000156261
DRG2	-0.529949	0.000160465
UNC119	-0.507632	0.00032583
IRF2	0.579556	2.79732e-05
DMTF1	0.541859	0.000107889
DCK	0.534806	0.000136707
STXBP3	0.506822	0.000334028
ARF6	0.553654	7.18321e-05
NCK2	0.605574	1.01042e-05
PHYH	0.577937	2.97326e-05
PPP2R5E	0.523936	0.000195076
CEBPZ	0.501388	0.000394101
UGDH	0.659921	9.89243e-07
CAPN7	0.617253	6.25381e-06
EZH2	0.502313	0.000383231
NDUFB3	0.64408	1.98593e-06
PCF11	0.515726	0.000253329
PSMA4	0.602798	1.13016e-05
GALNT3	0.567877	4.31685e-05
KMT2B	-0.560361	5.66447e-05
FAM8A1	0.523589	0.000197266
POLD1	-0.548755	6.50228e-05
MTHFS /// ST20-MTHFS	-0.568571	4.20869e-05
LDB1	-0.564292	4.91764e-05
VPS16	-0.527016	0.000141308
MRPL19	0.519773	0.000222883
PMM1	-0.57123	3.81682e-05
SPG11	0.574584	3.37074e-05
MTX2	0.545675	9.47278e-05
UPF2	0.651596	1.42826e-06
CUL5	0.635176	2.92338e-06
ALG8	0.652521	1.37126e-06
AGL	0.537812	0.000123658
CSF3R	-0.51376	0.00026944
CD2AP	0.540587	0.000112634
RTCA	0.606267	9.82399e-06
ELK1	-0.527058	0.000176337
FAIM2	-0.560592	5.61781e-05
FCHSD2	0.539894	0.000115303
NDUFB5	0.5392	0.000118029
MID1	0.506013	0.000342413
MON1B	-0.638027	1.40582e-06
XRCC1	-0.586957	2.10914e-05
COX5A	0.648358	1.64665e-06
TBCA	0.524977	0.000188637
ARPC4 /// ARPC4-TTLL3 /// TTLL3	-0.555042	6.84129e-05
TDG	0.543016	0.000103734
ST3GAL4	-0.509713	0.000305579
GCA	0.670213	6.2771e-07
SLC25A13	0.676573	4.74193e-07
MRPL33	0.503585	0.000368728
POLRMT	-0.59852	1.34105e-05
PCGF2	-0.543205	7.96791e-05
MAPRE3	-0.502197	0.000384574
SMN1 /// SMN2	0.566374	4.56004e-05
PCCA	0.514801	0.000260798
ACTN2	-0.662581	8.79528e-07
ACTA1	-0.541397	0.000109593
DAPK3 /// MIR637	-0.59667	1.44319e-05
CD82	-0.557932	6.17646e-05
PCDH1	-0.540603	8.75374e-05
ATP5D	-0.52278	0.000202464
MMP9	-0.523127	0.000200221
MARK2	-0.564524	4.87667e-05
PEX3	0.663506	8.44283e-07
TAZ	-0.686055	3.12782e-07
TSNAX	0.691027	2.51731e-07
FZD6	0.57389	3.45887e-05
PURA	0.515842	0.000252409
MVK	-0.534937	0.000107153
IRF8	-0.599445	1.29256e-05
STK3	0.666975	7.24246e-07
TPST2	0.584066	2.35674e-05
STK19	-0.539894	0.000115303
CCNH	0.520814	0.000215612
TSC22D2	0.541512	0.000109164
SNAPC2	-0.617021	6.31432e-06
TESK1	-0.517461	0.000239845
RRP9	-0.583521	1.67046e-05
COL7A1	-0.534343	0.000138823
PIGQ	-0.533881	0.000140968
MFNG	-0.504278	0.000361028
SIK3	-0.576087	3.18685e-05
EMILIN1	-0.514107	0.000266531
SIPA1	-0.624787	2.67875e-06
CKS2	0.540356	0.000113517
RARG	-0.572387	3.65719e-05
PDGFB	-0.609968	8.44882e-06
MNT	0.62234	5.05364e-06
ACOT8	-0.536309	0.000130033
SLC17A7	-0.590657	1.82744e-05
FAAH	-0.541397	0.000109593
DNPH1	-0.596901	1.43004e-05
CHGB	-0.586725	2.12802e-05
LGALS4	-0.511101	0.000292721
TK2	-0.513876	0.000268467
EBAG9	0.5784	2.92198e-05
SORBS2	-0.503006	0.000375257
STK11	-0.526364	0.000180353
CTIF	-0.569611	4.05113e-05
ZNF202	0.555157	6.81348e-05
ABCA3	-0.67056	6.18168e-07
BCAS1	-0.676226	4.81491e-07
MRPL57	0.593201	1.65451e-05
MAOA	-0.513992	0.000267498
SLC43A1	-0.605707	6.44678e-06
DIMT1	0.552151	7.57127e-05
EIF1AY	-0.657628	5.10752e-07
TRAF2	-0.684089	3.40886e-07
FGF2	-0.52833	0.000169185
TMED2	0.532262	0.000148718
CLDN5	-0.526827	0.000177667
BID	0.554463	6.9819e-05
CA12	-0.56753	4.37189e-05
PPIC	0.526249	0.000181031
TOX	-0.568108	4.28052e-05
SEC14L2	-0.637604	2.6321e-06
STAR	-0.529371	0.000163531
COX7A1	-0.560708	5.5946e-05
KLK3	-0.566836	4.4839e-05
PPP2R5B	-0.616559	6.437e-06
UCHL3	0.515148	0.000257974
GABPB1	0.581753	2.57394e-05
COL17A1	-0.554348	7.01034e-05
TRA2A	0.573196	3.54913e-05
LRMP	-0.51642	0.000247855
LRCH4 /// SAP25	-0.50636	0.000338797
AFP	-0.549144	8.40569e-05
ALDOB	-0.6366	1.5092e-06
MAPK4	-0.531915	0.000150429
WIF1	-0.565217	4.75564e-05
KLK6	0.529718	0.000161685
KRT15	-0.56568	4.67649e-05
KRIT1	-0.658534	1.05179e-06
TAGLN3	-0.620028	5.56924e-06
IARS	0.57308	3.56439e-05
PICK1	-0.727567	4.83676e-08
FEN1	0.51457	0.000262697
CHAF1B	-0.507169	0.000330492
FAS	0.510407	0.000299087
MLF1	0.572734	3.61051e-05
DHRS12	-0.555042	6.84129e-05
CLPX	0.658881	1.03579e-06
CKM	-0.578821	2.02576e-05
CCNF	-0.593316	1.64703e-05
POP5	0.587766	2.04428e-05
DCX	-0.529487	0.000162914
LEPREL2	-0.556429	6.51438e-05
NME3	-0.59401	1.60277e-05
GCHFR	-0.55747	6.27868e-05
PCSK2	-0.675378	1.91204e-07
ZNF646	-0.617617	3.7515e-06
NEURL1	-0.558395	6.07578e-05
SAP30	0.501966	0.000387275
DDX6	0.65784	1.08452e-06
RAMP1	-0.601295	1.20044e-05
TCF21	-0.501388	0.000394101
ADAM12	-0.581984	2.55141e-05
PTPRG	0.548104	8.71363e-05
LYPD3	-0.509251	0.000309978
PLK3	-0.506244	0.000339998
GC	-0.511867	0.000235433
MAFG	-0.550069	8.14038e-05
GJB1	-0.591119	1.79479e-05
FGB	-0.545344	7.37062e-05
DDX3Y	-0.508094	0.000321227
CIB2	-0.547988	8.74847e-05
ORM1	-0.61679	6.37538e-06
MAPK8IP2	-0.571346	3.80057e-05
KIT	-0.506244	0.000339998
GPR162	-0.500925	0.00039964
SERPINF2	-0.50636	0.000338797
PIGF	0.565564	4.69616e-05
SNPH	-0.514339	0.000264607
NEFM	-0.527305	0.000139905
LAMA2	-0.501041	0.000398249
FPR1	-0.521277	0.00021245
VRK2	0.547063	9.03187e-05
HSPE1	0.595167	1.53147e-05
NCAN	-0.667341	3.00776e-07
SLC6A1	-0.564408	4.89712e-05
MYLPF	-0.506475	0.000337599
GCAT	-0.558395	6.07578e-05
CELSR3	-0.508441	0.000317814
TNNI1	-0.531915	0.000150429
ZSCAN9	-0.61864	5.90213e-06
PCMT1	0.614015	7.15299e-06
NMB	-0.530527	0.000157452
RIN1	-0.610661	8.21202e-06
ACAP1	-0.603377	1.10417e-05
SLC13A3	-0.571924	3.72029e-05
PARD6A	-0.623746	2.81445e-06
BCL10	0.562789	5.19178e-05
PRH1 /// PRH1-PRR4 /// PRH2	-0.608349	9.02656e-06
GTPBP1	-0.614015	7.15299e-06
FGL1	-0.600948	1.21723e-05
KMO	-0.581753	2.57394e-05
DDC	-0.524977	0.000188637
SNTB2	-0.583719	2.38819e-05
PSCA	-0.528793	0.00016665
APC2	-0.543941	0.000100516
PHYHIP	-0.529602	0.000162298
SNX4	0.534228	0.000139357
REEP2	-0.506475	0.000337599
ST3GAL2	-0.55666	6.46131e-05
GNA15	-0.661193	9.35167e-07
CTNNA2	-0.523705	0.000196534
MDFI	-0.55111	7.85109e-05
CGB /// CGB1 /// CGB5 /// CGB7 /// CGB8	-0.610083	8.40891e-06
ANK1	-0.599098	1.31055e-05
WAS	-0.570999	3.84951e-05
HSD11B1	-0.612858	7.50271e-06
ATP2B4	0.524399	0.00019219
ATXN3	0.526018	0.000182393
AP1B1	-0.590426	1.84396e-05
TBKBP1	-0.611124	8.05764e-06
FOXO4	-0.532493	0.000147588
HPCA	-0.562905	5.1702e-05
MC1R	-0.644426	1.95606e-06
HS3ST1	-0.576434	3.14575e-05
AMBP	-0.509944	0.000303401
ADORA1	-0.566836	4.4839e-05
VGLL1	-0.568108	4.28052e-05
CRYM	-0.713113	9.55506e-08
C5	-0.579903	2.7609e-05
BTK	-0.518921	0.000186178
CPB1	-0.506707	0.000335214
HSPA4L	-0.535268	0.000134621
BRE	0.509598	0.000306673
SV2B	-0.524167	0.000193628
KCTD17	-0.611951	4.86704e-06
KISS1	-0.651711	1.42101e-06
MYL3	-0.516073	0.000250578
SLC4A1	-0.599098	1.31055e-05
DSG3	-0.559204	5.9032e-05
HOXD9	-0.546847	6.97569e-05
ANGPT1	-0.517229	0.000241604
GALNT8 /// KCNA6	-0.504857	0.000354724
F10	-0.521277	0.00021245
CRH	-0.588575	1.98127e-05
SNRPG	0.500694	0.000402436
FGA	-0.554348	7.01034e-05
PCBP3	-0.547525	8.88914e-05
FXYD2	-0.608002	9.1551e-06
CD86	-0.631475	3.42765e-06
SDS	-0.586378	2.15664e-05
SCGN	-0.656684	1.14132e-06
TRPM2	-0.647895	1.68041e-06
ATP5C1	0.61124	8.01947e-06
ITGB7	-0.520698	0.000216409
POMC	-0.628238	3.93639e-06
GFRA2	-0.53099	0.000155078
NCOA2	0.521508	0.000210885
AFF3	-0.516377	0.000202745
PGAM2	-0.509713	0.000305579
CBLN1	-0.630453	2.04037e-06
CYP1A1	-0.629528	2.13389e-06
CRP	-0.51642	0.000247855
F2	-0.64512	1.89762e-06
TCAP	-0.501735	0.000389992
DUSP9	-0.675648	4.93909e-07
ARVCF	-0.52914	0.000164772
TCP11L1	-0.54556	9.51039e-05
ROM1	-0.577012	3.07834e-05
WASL	0.62766	4.03452e-06
SIX1	-0.506822	0.000334028
BRINP1	-0.607424	9.37316e-06
HSPB2	-0.540241	0.000113961
CRAT	-0.644658	1.93639e-06
CACNA1H	-0.509786	0.000252072
UQCRB	0.603567	7.0888e-06
GABRB3	-0.682586	3.64098e-07
CDK5R2	-0.508904	0.000313314
ZBTB7B	-0.639917	2.38087e-06
NGFR	-0.577475	3.02538e-05
FCN3	-0.615287	6.78608e-06
PTPN11	0.533376	0.00011322
ITPKA	-0.501966	0.000387275
POU6F1	-0.600156	8.23572e-06
RET	-0.54475	9.77757e-05
REG1B	-0.512604	0.000279347
MICA /// MICB	-0.627313	4.09452e-06
PPM1E	-0.59582	9.94074e-06
VIPR2	-0.618409	5.95941e-06
MYH1	-0.61945	5.70572e-06
KCNK3	-0.571346	3.80057e-05
PLXNB3	-0.590079	1.86901e-05
ZNF426	-0.509598	0.000306673
BATF	-0.528519	0.00013415
SLC38A3	-0.500578	0.000403841
EPHA1	-0.565102	4.77562e-05
SFTPC	-0.583256	2.43074e-05
DPEP1	-0.500925	0.00039964
TBX2	-0.58998	1.27528e-05
TGM1	-0.500925	0.00039964
ACTL6B	-0.503238	0.000372633
USP5	-0.662003	9.02298e-07
REL	0.542091	0.000107046
NR2C2	0.510176	0.000301237
GNB3	-0.598173	1.35967e-05
ELAVL4	-0.622879	2.93236e-06
KNG1	-0.588922	1.95482e-05
SNRPA1	0.597364	1.40407e-05
GUCA1A	-0.603492	1.09904e-05
PPIL2	-0.508441	0.000317814
DPYS	-0.639685	2.40491e-06
RAD51C	-0.676881	1.75396e-07
UCN	-0.555967	6.62172e-05
HMGA1	0.625694	4.38594e-06
PLCH2	-0.514339	0.000264607
PTPRR	-0.530296	0.000158651
RTEL1	-0.684898	3.29016e-07
TNXA /// TNXB	-0.510523	0.000298018
RAC3	-0.532393	0.000117198
MAPK12	-0.526943	0.000177001
ANKRD7	-0.613397	4.55651e-06
AMPD1	-0.538753	9.35489e-05
CLPS	-0.56013	5.7115e-05
RHAG	-0.537812	0.000123658
IL3RA	-0.566721	4.50283e-05
CHP2	-0.56383	5.00054e-05
AGAP2	-0.588922	1.95482e-05
RLBP1	-0.538506	0.000120814
CNBP	0.592276	1.71555e-05
SYT5	-0.533418	0.000143144
PPP6C	0.55666	6.46131e-05
ZNF222	-0.524283	0.000192908
ARG1	-0.560823	5.57149e-05
GH2	-0.54105	0.000110887
CD180	-0.531221	0.000153904
CLC	-0.502081	0.000385922
WNT10B	-0.662697	8.75043e-07
VAV1	-0.576318	3.15939e-05
CST1	-0.624191	4.67415e-06
MMP17	-0.573543	3.50373e-05
TM4SF5	-0.573774	3.47377e-05
CR1	-0.524977	0.000188637
PFKFB4	-0.585222	2.25463e-05
AVPR1A	-0.609389	8.65104e-06
EGF	-0.566836	4.4839e-05
CPN1	-0.522101	0.000167201
CCDC9	-0.546022	9.36074e-05
PROC	-0.565102	4.77562e-05
GPLD1	-0.602451	1.14603e-05
MATK	-0.505088	0.00035223
PTAFR	-0.619103	5.78913e-06
PRKY	-0.509944	0.000303401
NPHP1	-0.587997	2.02609e-05
SULT2A1	-0.547525	8.88914e-05
PTHLH	-0.702937	1.49775e-07
MYBPH	-0.528866	0.000132546
ABCB8	-0.57778	2.11329e-05
SERPINA6	-0.559783	5.7827e-05
EXTL1	-0.617137	6.28399e-06
SHC3	-0.602798	1.13016e-05
ELAVL3	-0.546485	9.21325e-05
CARTPT	-0.538275	0.000121755
APCS	-0.537943	9.62954e-05
MAP3K10	-0.524283	0.000192908
DUSP8 /// LOC101927562	-0.572271	3.67287e-05
HSPB3	-0.556776	6.43493e-05
CFP	-0.511101	0.000292721
BDNF	-0.538275	0.000121755
CDX2	-0.55296	7.35999e-05
TNNI2	-0.521508	0.000210885
DGKG	-0.655412	1.20721e-06
NPFF	-0.621068	5.33133e-06
NR0B2	-0.541281	0.000110023
TCL1B	-0.551688	7.69449e-05
CYP26A1	-0.54371	0.000101312
SPOCK3	-0.564986	4.79567e-05
MPPED1	-0.605342	1.01992e-05
S1PR4	-0.632516	3.27796e-06
PDE1B	-0.628198	2.2753e-06
CELA2A /// CELA2B	-0.534806	0.000136707
RHO	-0.627775	4.01471e-06
DIO1	-0.568686	4.19091e-05
WNT2B	-0.512026	0.000284424
AJAP1	-0.567026	3.24468e-05
DHRS2	-0.522433	0.00020473
CSH1 /// CSHL1 /// GH1	-0.558279	6.10081e-05
XPNPEP2	-0.538159	0.000122228
INSM1	-0.539778	0.000115753
CD70	-0.605342	1.01992e-05
PIP	-0.554117	7.06753e-05
RGS9	-0.538969	0.00011895
T	-0.525902	0.000183077
DPF1	-0.619912	5.59628e-06
CYP4F12	-0.520814	0.000215612
INSL4	-0.518459	0.000189096
MIA	-0.604533	1.05385e-05
NKX2-5	-0.531105	0.00015449
GFI1	-0.506013	0.000342413
DRD2	-0.575856	3.21452e-05
NRL	-0.658649	1.04643e-06
SLC2A4	-0.552729	7.41979e-05
F11	-0.634829	2.96745e-06
CACNG1	-0.573196	3.54913e-05
GDF5	-0.528099	0.000170465
DKK4	-0.520467	0.000218011
GRAP	-0.532219	0.000117913
ADAMTSL2	-0.596051	9.84217e-06
CHRNB2	-0.671832	5.84413e-07
DSG1	-0.666088	3.22385e-07
GLI1	-0.504163	0.000362301
IQCC	-0.585916	2.19535e-05
MYOD1	-0.524167	0.000193628
IGLL1	-0.527058	0.000176337
SI	-0.541628	0.000108738
KRT31	-0.538043	0.000122703
APBA1	-0.55111	7.85109e-05
CLEC10A	-0.59482	1.55254e-05
PNLIPRP1	-0.531221	0.000153904
NPAS1	-0.540892	8.66306e-05
GPT	-0.515032	0.000258912
SYNGR4	-0.538926	9.29697e-05
C9	-0.538579	9.41314e-05
TNFRSF8	-0.537465	0.000125104
CHRNA4	-0.600503	8.11172e-06
HOXC5	-0.544303	7.65589e-05
ASGR1	-0.662118	8.97697e-07
HOXC11	-0.605013	6.64887e-06
FKBP6	-0.567299	4.40894e-05
RPL3L	-0.573427	3.51881e-05
UPK3A	-0.563945	4.9797e-05
DNAJC4	-0.50636	0.000338797
HTN3	-0.590888	1.81105e-05
BRDT	-0.513414	0.000272378
NDUFB1	0.508441	0.000317814
PNMT	-0.526133	0.00018171
NAT2	-0.540777	8.69923e-05
PDYN	-0.559551	5.83063e-05
DGKI	-0.539315	0.00011757
ADD2	-0.628932	3.82164e-06
HNRNPA3P1	-0.71265	9.75522e-08
ADCY8	-0.525439	0.000185838
ADRB3	-0.517923	0.000236362
NGF	-0.618525	5.93071e-06
CELF3	-0.596323	1.46313e-05
CES1P1	-0.641073	2.26411e-06
TRPV6	-0.525786	0.000183764
HBD	-0.532724	0.000146465
SLC6A3	-0.5784	2.92198e-05
ALX1	-0.538622	0.000120345
C22orf31	-0.554117	7.06753e-05
PDE6H	-0.504625	0.000357233
HYAL2	-0.730111	4.24466e-08
LILRB5	-0.630204	3.61952e-06
CGGBP1	0.542858	8.06883e-05
CDH4	-0.551341	7.7881e-05
GCKR	-0.538579	9.41314e-05
STARD8	-0.528793	0.00016665
DAO	-0.599561	1.28661e-05
LILRA3	-0.703131	3.57006e-08
SLC1A6	-0.653215	1.32999e-06
PDIA2	-0.72988	4.2962e-08
IL12RB1	-0.529255	0.000164151
ACTN3	-0.587997	2.02609e-05
AMHR2	-0.538159	0.000122228
C19orf57	-0.527521	0.000173705
EXOG	-0.579746	1.95077e-05
BAAT	-0.598982	1.3166e-05
VCY /// VCY1B	-0.55296	7.35999e-05
H6PD	-0.571462	3.78439e-05
SRD5A2	-0.576434	3.14575e-05
DCC	-0.568686	4.19091e-05
HTR6	-0.628353	3.91704e-06
HCN4	-0.597826	1.37854e-05
AQP7 /// LOC100509620 /// LOC101930168	-0.509858	0.000251474
NAT8B	-0.627428	4.07443e-06
KRT34 /// LOC100653049	-0.56198	5.34515e-05
LTA	-0.592623	1.69242e-05
SCN4A	-0.53654	0.000129033
CRYBA1	-0.504698	0.00029732
FGF18	-0.543552	7.86815e-05
CCL25	-0.505045	0.000294016
SCAF11	0.650902	1.47252e-06
PRB3	-0.573155	2.54596e-05
GABRB1	-0.516651	0.000246054
ALDH1A2	-0.532956	0.00014535
RAB27B	-0.514107	0.000266531
LDHC	-0.557123	6.35636e-05
CHRND	-0.557891	4.6167e-05
GJC2	-0.502081	0.000385922
MYCNOS	-0.571577	3.76827e-05
SLC6A11	-0.668016	6.91689e-07
PAX9	-0.547179	8.996e-05
IL18RAP	-0.500809	0.000401036
CELA2B	-0.585106	2.26465e-05
SAA2-SAA4 /// SAA4	-0.669481	2.66968e-07
SLC17A2	-0.546485	9.21325e-05
PIK3R2	-0.547757	8.81855e-05
LTK	-0.56487	4.8158e-05
KCNJ12 /// KCNJ18 /// LOC100996843	-0.52197	0.000207787
GAPDHS	-0.607077	9.50633e-06
MATN4	-0.664084	8.22975e-07
HTR2A	-0.519658	0.000223704
TONSL	-0.615941	4.05407e-06
ATP4A	-0.549838	8.20598e-05
CITED1	-0.567183	4.42757e-05
SLC18A3	-0.632632	3.26172e-06
NTRK2	-0.603839	1.08378e-05
DIO3	-0.532956	0.00014535
GNG5	0.555851	6.64881e-05
CACNA1B	-0.599676	1.28069e-05
H2AFY	0.501966	0.000387275
SLC6A13	-0.527536	0.000138792
DNASE1L2	-0.687211	2.97362e-07
TERT	-0.702611	3.69062e-08
SLC22A1	-0.52914	0.000164772
CEACAM4	-0.53469	0.000137233
RBMXL2	-0.608811	8.85781e-06
GABRA3	-0.569727	4.03397e-05
SLC9A3	-0.566258	4.57926e-05
F2RL3	-0.581753	2.57394e-05
PTBP3	0.502428	0.000381891
RFPL2	-0.540934	0.000111322
GRM5	-0.535153	0.00013514
CALM1 /// CALM2 /// CALM3	0.587535	2.06262e-05
CYP2A6	-0.545097	9.66224e-05
KCNA4	-0.525555	0.000185144
SIX6	-0.567993	4.29865e-05
DSCR4	-0.507068	0.000275396
FEV	-0.503238	0.000372633
APOF	-0.523127	0.000200221
CD300C	-0.506822	0.000334028
ZNF80	-0.605805	1.001e-05
CD209	-0.521045	0.000214026
MYOG	-0.614824	6.9174e-06
MMP25	-0.591466	1.77067e-05
SCNN1G	-0.523011	0.000200967
TCF15	-0.524399	0.00019219
NOS1	-0.548119	6.65671e-05
DOC2B	-0.52278	0.000202464
HAS1	-0.525093	0.000187934
ALOX15	-0.628585	3.87861e-06
MMP8	-0.56753	4.37189e-05
TFRC	0.581753	2.57394e-05
NMBR	-0.603261	1.10932e-05
CTAG2	-0.58395	2.36718e-05
PRTN3	-0.570652	3.89903e-05
STX2	-0.61679	6.37538e-06
HMX1	-0.631244	3.4618e-06
CCL16	-0.531568	0.000152157
TEX28	-0.540472	0.000113075
ATP12A	-0.613992	4.4339e-06
HTR1D	-0.575509	3.25645e-05
IBSP	-0.659112	1.02526e-06
ENTPD2	-0.531915	0.000150429
VENTX	-0.52914	0.000164772
TREH	-0.513992	0.000267498
EDIL3	-0.549102	6.41943e-05
ALOX12B	-0.587419	2.07185e-05
RHBDL1	-0.524167	0.000193628
PTGES	-0.526596	0.000179005
HOXD13	-0.65387	6.23705e-07
PROX1	-0.592738	1.68478e-05
IRS4	-0.538853	0.000119414
SLC22A14	-0.593316	1.64703e-05
CELP	-0.567646	4.35347e-05
NFATC3	-0.582562	2.49589e-05
DDO	-0.599792	1.2748e-05
SLC22A2	-0.576896	3.09172e-05
BEST2	-0.501966	0.000387275
FXYD2 /// FXYD6-FXYD2	-0.615634	6.68914e-06
CSF3	-0.523011	0.000200967
NR2E1	-0.627736	2.32649e-06
NKX2-8	-0.555735	6.676e-05
GRIK3	-0.513645	0.000270416
HNF4G	-0.643964	1.99599e-06
LY6G6D /// LY6G6F	-0.562095	5.32299e-05
GYPB	-0.698774	1.79609e-07
GZMM	-0.591541	1.19369e-05
SFRP5	-0.712535	9.80585e-08
MLN	-0.558973	5.95204e-05
FABP2	-0.619796	5.62345e-06
TP53TG5	-0.589963	1.87743e-05
TUBA4B	-0.544981	9.70054e-05
MOGAT2	-0.534112	0.000139892
MS4A2	-0.61091	5.10261e-06
CYP2D6 /// CYP2D7P /// LOC101929829	-0.618525	5.93071e-06
GLRX3	-0.567299	4.40894e-05
ATP5G3	0.629394	3.74692e-06
LAIR2	-0.502544	0.000380556
GNAT1	-0.585065	1.56688e-05
SLC6A4	-0.575278	3.28468e-05
TROVE2	0.5466	9.17671e-05
CRYGC	-0.567068	4.44627e-05
CRYGD	-0.572849	3.59508e-05
EXOSC10	0.522202	0.000206253
CD46	0.518964	0.000228691
OPRK1	-0.682354	3.67809e-07
TBXA2R	-0.544981	9.70054e-05
DGKZ	-0.6287	3.85953e-06
DGKQ	-0.641998	2.17472e-06
SLC13A2	-0.575971	3.20066e-05
HTR4	-0.500593	0.000339048
MAGEB4	-0.559278	4.37881e-05
RPL36AL	0.508441	0.000317814
SHH	-0.530296	0.000158651
HCN2	-0.509482	0.000307771
ABCG4	-0.545328	9.58604e-05
ASCL2	-0.605805	1.001e-05
WNT8B	-0.683048	3.56789e-07
PDCD1	-0.654949	1.2321e-06
WSCD2	-0.69808	1.85122e-07
TNFRSF13B	-0.5821	2.54022e-05
FOXG1	-0.531105	0.00015449
ADAM2	-0.508557	0.000316684
KRT83	-0.670328	6.24513e-07
KRT85	-0.549854	6.24321e-05
NPHS1	-0.515379	0.000256107
PAX3	-0.530716	0.00012428
TBX6	-0.58025	2.72491e-05
CRYBB3	-0.517808	0.000237228
ALX3	-0.59031	1.85228e-05
POU3F4	-0.628585	3.87861e-06
ZFHX2	-0.520467	0.000218011
LCE2B	-0.584528	2.31539e-05
LOR	-0.521623	0.000210107
CDH9	-0.616906	6.34478e-06
NCKAP1	0.636448	2.76714e-06
NR6A1	-0.54556	9.51039e-05
CABP2	-0.531221	0.000153904
EPS15P1 /// EPS15P1	-0.599676	1.28069e-05
HIPK3	0.600833	1.22288e-05
EGR4	-0.60037	1.2457e-05
CSH1 /// CSH2	-0.6287	3.85953e-06
SLC5A2	-0.611818	7.83118e-06
ATG10	-0.538059	9.58986e-05
HUWE1	0.565102	4.77562e-05
ARSD	-0.640976	1.21271e-06
CYP2R1	-0.582562	2.49589e-05
OPRD1	-0.6287	3.85953e-06
F13B	-0.578053	2.96036e-05
IFNW1	-0.585222	2.25463e-05
PPP1R8	0.541859	0.000107889
TMEM8B	-0.553538	7.2124e-05
IL2	-0.562211	5.30091e-05
CHRNB3	-0.511563	0.000288545
NCR1	-0.569843	4.01687e-05
CCL22	-0.518386	0.000232924
CHRNA2	-0.585222	2.25463e-05
SEZ6L	-0.530296	0.000158651
CFHR4	-0.503006	0.000375257
TFR2	-0.543247	0.000102921
CALCR	-0.507169	0.000330492
NAALADL1	-0.529718	0.000161685
CCL17	-0.506129	0.000341204
KRT2	-0.551457	7.75678e-05
TGM5	-0.513891	0.000220216
EVX1	-0.517808	0.000237228
AC009947.3 /// RBMY2AP /// RBMY2AP /// RBMY2BP /// RBMY2BP /// RBMY2DP /// RBMY2DP	-0.506953	0.000276431
TSPY1 /// TSPY10 /// TSPY3 /// TSPY4 /// TSPY8	-0.677613	4.52964e-07
HTR7	-0.606169	6.31523e-06
LCN1	-0.532493	0.000147588
PFKFB2	-0.593432	1.63957e-05
KRT13	-0.530311	0.000126047
MAML3	-0.627428	4.07443e-06
IL5	-0.577838	2.10834e-05
UGT2A1 /// UGT2A2	-0.576549	3.13216e-05
DNAH9	-0.622803	4.95611e-06
CAPN11	-0.581984	2.55141e-05
KIF25-AS1	-0.605227	1.02471e-05
NEUROG3	-0.521855	0.000208558
CEP68	-0.587188	2.09042e-05
CLEC4M	-0.603608	1.09393e-05
FOXI1	-0.513067	0.000275345
TBC1D29	-0.632516	3.27796e-06
CACNA1C	-0.512373	0.000281368
GPX5	-0.527636	0.000173053
ADD1	0.53099	0.000155078
RFX2	-0.509482	0.000307771
OPN1SW	-0.515032	0.000258912
MYBPC3	-0.557239	6.33037e-05
GRK1	-0.618987	5.81718e-06
PPARD	-0.528446	0.000168548
NAB1	0.545675	9.47278e-05
GUCY2F	-0.618293	5.98825e-06
MGAT3	-0.570652	3.89903e-05
CSH1 /// CSHL1 /// GH1 /// GH2	-0.510407	0.000299087
CCL7	-0.607499	5.9507e-06
AURKA	0.500925	0.00039964
ARHGAP6	-0.546716	9.1403e-05
ZBP1	-0.566721	4.50283e-05
SEMA6C	-0.63691	2.71234e-06
PSD	-0.523936	0.000195076
ANP32E	0.500925	0.00039964
TSC22D4	-0.624902	2.66405e-06
AVPR2	-0.531452	0.000152737
PABPC3	0.721438	6.51955e-08
PRRC2A	-0.619565	5.67817e-06
PSG2	-0.530832	0.00012378
HNF1B	-0.541066	8.60907e-05
EDDM3A	-0.583256	2.43074e-05
FAT2	-0.537581	0.00012462
EPPK1	0.575278	3.28468e-05
DUX1	-0.525439	0.000185838
SLC34A1	-0.608002	9.1551e-06
TACR3	-0.527868	0.000171754
KRT9	-0.524514	0.000191474
NFATC1	-0.525786	0.000183764
KIR2DS5	-0.628122	3.95583e-06
CAV3	-0.688599	2.79871e-07
PCDHA9	-0.629741	3.6918e-06
MYH13	-0.666166	7.50628e-07
DRD4	-0.525208	0.000187233
SLIT1	-0.543363	0.000102516
NRG1	-0.599098	1.31055e-05
FOXE1	-0.611933	7.79403e-06
RAX	-0.61864	5.90213e-06
BMP3	-0.500809	0.000401036
KCNC4	-0.666628	7.35436e-07
SIGLEC8	-0.620103	3.34113e-06
FKBP8	-0.57204	3.70442e-05
AVPR1B	-0.515264	0.000257039
IFNA10	-0.531915	0.000150429
C2orf83	-0.527636	0.000173053
TRPV5	-0.609621	8.56961e-06
UTF1	-0.519311	0.000226185
PITX3	-0.58547	1.54073e-05
HCG9	-0.690333	2.59466e-07
CACNA1I	-0.667438	7.0959e-07
PTPRH	-0.559898	5.75888e-05
RBMY1A1 /// RBMY1B /// RBMY1D /// RBMY1E /// RBMY1F /// RBMY1J	-0.650324	1.51044e-06
GPR50	-0.515957	0.000251492
PRAMEF1 /// PRAMEF2	-0.643693	1.05685e-06
RBM3	0.581869	2.56265e-05
CABP1	-0.534343	0.000138823
CYP2A13	-0.674722	5.14456e-07
MEF2A	0.501503	0.000392727
LHX5	-0.550027	6.20318e-05
NDST4	-0.511188	0.000240748
P2RX3	-0.557932	6.17646e-05
XKRY /// XKRY2	-0.510985	0.000293773
CSN1S1	-0.549218	6.39202e-05
SLC12A3	-0.506028	0.000284835
PCDH11X	-0.550185	8.10776e-05
CAPZA1	0.69704	1.93709e-07
CACNA1F	-0.535731	0.000132564
MMP24	-0.63506	2.938e-06
EDN3	-0.560361	5.66447e-05
GLP1R	-0.547179	8.996e-05
IL17A	-0.573543	3.50373e-05
KCNJ5	-0.617137	6.28399e-06
GRAP2	-0.587188	2.09042e-05
SPTB	-0.506822	0.000334028
CACNA1E	-0.665491	3.33192e-07
CLCN1	-0.588535	1.35537e-05
FCN2	-0.627544	4.05443e-06
C3orf27	-0.581539	1.81269e-05
FGF8	-0.603723	1.08884e-05
LGALS2	-0.665472	7.74007e-07
GABRD	-0.559163	4.3982e-05
SCNN1D	-0.542091	0.000107046
SOX21	-0.688676	8.75496e-08
CLDN6	-0.519311	0.000226185
KCNA1	-0.680735	3.94885e-07
ABCC6 /// LOC101930322	-0.563945	4.9797e-05
LMX1B	-0.509511	0.000254343
GJA8	-0.508904	0.000313314
SLC6A7	-0.517692	0.000238098
DNAJC3	0.538275	0.000121755
GFI1B	-0.558989	4.42743e-05
GNRH2	-0.642345	2.14209e-06
SSX3 /// SSX5 /// SSX7	-0.582637	1.73257e-05
SOX1	-0.573543	3.50373e-05
S1PR2	-0.508326	0.000318948
ADRA2B	-0.602336	1.15136e-05
IFNA5 /// IFNA6	-0.510291	0.00030016
KCNG2	-0.55367	5.4149e-05
HIST1H4G	-0.513992	0.000267498
CST2	-0.563326	3.74762e-05
GPR31	-0.522433	0.00020473
KCNA10	-0.570537	3.91567e-05
LOC100996843	-0.579903	2.7609e-05
SCN10A	-0.557817	6.20187e-05
BTN2A3P	-0.578978	2.85902e-05
OR1E1 /// OR1E2	-0.585106	2.26465e-05
CD1E	-0.556198	6.56785e-05
CRHR1	-0.559436	5.85473e-05
LILRA6	-0.518964	0.000228691
TUBB1	-0.606961	9.55111e-06
HOXA3	-0.595167	1.53147e-05
NTRK1	-0.555851	6.64881e-05
PTP4A2	0.52729	0.000175016
HADHA	0.518039	0.000235498
PDIA6	0.534112	0.000139892
RAC1	0.562227	3.91013e-05
FDFT1	0.587535	2.06262e-05
CD164	0.570652	3.89903e-05
SERINC1	0.586957	2.10914e-05
SRSF3	0.545675	9.47278e-05
ATP6V1E1	0.540009	0.000114854
RPL39	0.52463	0.000190761
EIF3E	0.63587	2.83714e-06
APLP2	0.605342	1.01992e-05
RAB1A	0.611702	7.86851e-06
ARPC3	0.55562	6.70329e-05
SAP18	0.523142	0.000161383
YWHAB	0.566027	4.61793e-05
HSPH1	0.587766	2.04428e-05
ATP5G2	0.537812	0.000123658
HNRNPR	0.54741	8.92463e-05
LAPTM4B	0.734505	3.3439e-08
RPL22	0.542206	0.000106626
XPO1	0.681429	3.83041e-07
VAPA	0.630666	3.54859e-06
MRPL3	0.645583	1.8596e-06
HMGB2	0.584644	2.30516e-05
PTK2	0.565449	4.71591e-05
DAP3	0.574931	3.32745e-05
SUPT6H	0.501503	0.000392727
ATXN10	0.586263	2.16626e-05
RPL23A /// SNORD42A	0.560823	5.57149e-05
ATP1B3	0.607771	9.24175e-06
CAND1	0.502544	0.000380556
VDAC3	0.587899	1.39206e-05
CANX	0.5784	2.92198e-05
STK24	0.671716	5.87403e-07
CSNK1A1	0.508326	0.000318948
REEP5	0.505782	0.000344844
PAK2	0.509598	0.000306673
UBR5	0.731961	3.8477e-08
ATP6V1D	0.524283	0.000192908
CYCS	0.696346	1.99652e-07
CAST	0.560939	5.54847e-05
UQCRFS1	0.573659	3.48872e-05
SRI	0.534921	0.000136183
CYFIP1	0.60488	1.03918e-05
RNF11	0.642692	2.10993e-06
NEU1	-0.517576	0.00023897
DUT	0.517576	0.00023897
ERP44	0.522895	0.000201714
KPNB1	0.560014	5.73514e-05
[truncated: 411 more rows]

## Sheet: GSE63885
ID	correlation coefficients	p
OSGIN2	0.656168	0
LOC100996506 /// RETSAT	0.51152	7.26012e-08
TMED5	0.510588	7.72574e-08
MTFR1	0.539732	9.72304e-09
HRSP12	0.51131	7.36251e-08
FAS	0.515644	5.49975e-08
CACNA2D2	-0.526721	2.54673e-08
NFKB1	0.507024	9.78065e-08
RIPK2	1	0
APOL1	0.559359	1.79232e-09
LYN	0.568713	6.05057e-10
RAB27A	0.504648	1.14273e-07
CYP51A1 /// LRRD1	0.546616	5.6228e-09
NAMPT	0.517402	4.87874e-08
TMEM70	0.640116	0
PDZK1IP1	0.511532	7.25447e-08
LOC100129518 /// SOD2	0.598544	0
LACTB2	0.550537	2.455e-09
STON2	-0.506395	1.01932e-07
TMEM221	-0.541107	8.73867e-09
FBN3	-0.515515	5.54778e-08

## Sheet: GSE32063
ID	correlation	p
ERO1L	0.559475	0.000223282
THAP10	-0.534897	0.000459305
NR1I2	-0.512758	0.000843012
GSDMD	0.525891	0.000590749
AIMP1	0.509381	0.000921768
NUDCD1	0.536773	0.000435483
MED10	-0.512758	0.000843012
CCDC87	-0.518762	0.000717718
HELLS	0.58424	0.000102194
SPCS3	0.538086	0.000419474
SAT1	0.552533	0.000275182
GLUD1	0.526454	0.00058164
CLEC10A	0.537523	0.000426269
ETHE1	0.500188	0.00117046
TCFL5	-0.558161	0.000232364
ZFAND1	0.517448	0.000743605
DYNC2H1	-0.507129	0.000977856
BAI2	-0.567917	0.000172159
AVPI1	0.622139	2.74983e-05
ZBTB48	-0.500563	0.00115924
CCDC40	-0.588743	8.81006e-05
MRPS28	0.556098	0.00024731
EXOC6	0.552908	0.00027212
ABHD1	-0.563602	0.000196788
PCNXL2	-0.526642	0.000578631
FBXO44	-0.545966	0.000334038
KIF1B	-0.503565	0.0010729
NFKB2	0.522702	0.000644824
SLK	0.545403	0.000339576
H2AFJ	0.514634	0.000801907
SLC7A8	-0.524953	0.000606215
ALDH3A1	-0.557786	0.000235019
PAIP1	-0.518949	0.000714086
PMAIP1	0.550844	0.000289348
GRAMD3	0.591745	7.97136e-05
PNMA3	-0.5394	0.000403996
MAMLD1	-0.557598	0.000236357
NBN	0.67955	2.92713e-06
RIPK2	1	0
TMEM70	0.576173	0.000132663
NFKB1	0.513884	0.000818129
OBSL1	-0.534334	0.000466677
FAM123B	-0.502251	0.00110994
PEX2	0.520263	0.000689122
ELL3	0.520638	0.000682134
PNMA5	-0.515197	0.00078993
CA13	0.506942	0.000982665
ZFP36	0.51257	0.000847225
FAM49B	0.57636	0.00013187
MRPL13	0.500563	0.00115924
EYA2	-0.562289	0.000204892
GJC2	-0.50394	0.00106253
TTC35	0.530394	0.000521322
TCEB1	0.666604	4.93772e-06
CISD2	0.528705	0.000546449
UBE2W	0.636023	1.63898e-05
AP3B2	-0.572233	0.000150354
SLC47A2	-0.597936	6.4668e-05
SLC25A27	-0.508068	0.000954126
BTG1	0.52758	0.000563798
ZNF334	-0.639775	1.42047e-05
ZBED3	-0.524765	0.000609351
NACAD	-0.515385	0.000785974
MAGED2	-0.511445	0.000872895
HIST1H2AK	0.507317	0.000973069
MAPT	-0.542777	0.000366525
PTGS2	0.501689	0.00112617
OSGIN2	0.69925	1.33143e-06
HIST1H2AG	0.531332	0.000507815
LRRCC1	0.568856	0.000167189
APOL2	0.501501	0.00113162
APOL1	0.596623	6.76237e-05
SRCAP	0.605441	4.99251e-05
ANO2	-0.578049	0.000124922
RPL7	0.512758	0.000843012
DOM3Z	-0.534709	0.000461751
ZNF30	-0.517636	0.000739856
MTHFR	-0.536961	0.000433163
LOC387895	0.504315	0.00105224
RFX3	-0.506567	0.000992346
ZNF780B	0.562101	0.000206074
C10orf114	-0.50788	0.000958831
NA	NA	NA
