# Supplementary material for: High expression of RIPK2 is associated with Taxol resistance in serous ovarian cancer
Source: J Ovarian Res. 2022 Apr 27;15:48. doi: 10.1186/s13048-022-00986-2 (PMC9044796; doi:10.1186/s13048-022-00986-2)
Supplement: Supplementary file 5 — Additional file 5: Supplementary Table 5. GO,KEGG_and_PPI_analysis. [file 13048_2022_986_MOESM5_ESM.xlsx]

## Sheet: molecular function
Term	Description	Count	p value
GO:0050839	cell adhesion molecule binding	9	5.63e-05
GO:0045296	cadherin binding	7	0.000153
GO:0019209	kinase activator activity	4	0.000234
GO:1901981	phosphatidylinositol phosphate binding	5	0.000249
GO:1902936	phosphatidylinositol bisphosphate binding	4	0.000597
GO:0005543	phospholipid binding	7	0.00071
GO:0050700	CARD domain binding	2	0.001404
GO:0035091	phosphatidylinositol binding	5	0.001662

## Sheet: biological process
Term	Description	Count	pvalue
GO:1905475	regulation of protein localization to membrane	6	3.6e-05
GO:1903829	positive regulation of cellular protein localization	7	9.64e-05
GO:0032481	positive regulation of type I interferon production	4	0.000124
GO:0051092	positive regulation of NF-kappaB transcription factor activity	5	0.000136
GO:0001819	positive regulation of cytokine production	8	0.000143

## Sheet: cellular components
Term	Description	Count	p value
GO:0005925	focal adhesion	8	4.27e-05
GO:0005924	cell-substrate adherens junction	8	4.49e-05
GO:0030055	cell-substrate junction	8	4.81e-05
GO:0043197	dendritic spine	5	0.000205
GO:0044309	neuron spine	5	0.000217
GO:0035580	specific granule lumen	3	0.001028

## Sheet: KEGG
ID	Description	pvalue	p.adjust	Count
hsa05131	Shigellosis	0.00105992	0.0873438	6
hsa04064	NF-kappa B signaling pathway	0.00164046	0.0873438	4
hsa04621	NOD-like receptor signaling pathway	0.00200024	0.0873438	5
hsa04120	Ubiquitin mediated proteolysis	0.00465531	0.152461	4
hsa03015	mRNA surveillance pathway	0.0105735	0.208501	3
hsa05222	Small cell lung cancer	0.0108922	0.208501	3
hsa04215	Apoptosis - multiple species	0.0111413	0.208501	2
hsa04625	C-type lectin receptor signaling pathway	0.0151541	0.233686	3
hsa04216	Ferroptosis	0.0170831	0.233686	2
hsa05203	Viral carcinogenesis	0.0178386	0.233686	4
hsa05166	Human T-cell leukemia virus 1 infection	0.0236276	0.281383	4
hsa04210	Apoptosis	0.0305667	0.333032	3
hsa05134	Legionellosis	0.0331334	0.333032	2
hsa04623	Cytosolic DNA-sensing pathway	0.0397891	0.333032	2
hsa04390	Hippo signaling pathway	0.0418372	0.333032	3
hsa04218	Cellular senescence	0.0460022	0.333032	3
hsa04920	Adipocytokine signaling pathway	0.0469068	0.333032	2
hsa05120	Epithelial cell signaling in Helicobacter pylori infection	0.0481357	0.333032	2
hsa01524	Platinum drug resistance	0.0518927	0.333032	2
hsa05100	Bacterial invasion of epithelial cells	0.0518927	0.333032	2
hsa05164	Influenza A	0.0533869	0.333032	3
hsa05152	Tuberculosis	0.0613123	0.348038	3
hsa03450	Non-homologous end-joining	0.0635477	0.348038	1
hsa04662	B cell receptor signaling pathway	0.0637626	0.348038	2
hsa05130	Pathogenic Escherichia coli infection	0.0805652	0.415341	3
hsa05205	Proteoglycans in cancer	0.082434	0.415341	3
hsa00061	Fatty acid biosynthesis	0.0869257	0.41971	1
hsa05146	Amoebiasis	0.0929504	0.41971	2
hsa04660	T cell receptor signaling pathway	0.0960544	0.41971	2
hsa00670	One carbon pool by folate	0.0961167	0.41971	1
hsa04668	TNF signaling pathway	0.108761	0.435612	2
hsa05145	Toxoplasmosis	0.108761	0.435612	2
hsa03060	Protein export	0.109734	0.435612	1
hsa04722	Neurotrophin signaling pathway	0.12023	0.456228	2
hsa05135	Yersinia infection	0.121893	0.456228	2
hsa04110	Cell cycle	0.128602	0.457279	2
hsa04144	Endocytosis	0.129155	0.457279	3
hsa04380	Osteoclast differentiation	0.135398	0.45807	2
hsa04392	Hippo signaling pathway - multiple species	0.136372	0.45807	1
hsa01523	Antifolate resistance	0.145077	0.46354	1
hsa03020	RNA polymerase	0.145077	0.46354	1
hsa03410	Base excision repair	0.153697	0.470654	1
hsa05418	Fluid shear stress and atherosclerosis	0.15449	0.470654	2
hsa03030	DNA replication	0.166468	0.494073	1
hsa05143	African trypanosomiasis	0.170683	0.494073	1
hsa05160	Hepatitis C	0.183122	0.494073	2
hsa04010	MAPK signaling pathway	0.184557	0.494073	3
hsa03440	Homologous recombination	0.187337	0.494073	1
hsa04217	Necroptosis	0.195898	0.494073	2
hsa05161	Hepatitis B	0.195898	0.494073	2
hsa00071	Fatty acid degradation	0.199612	0.494073	1
hsa04962	Vasopressin-regulated water reabsorption	0.199612	0.494073	1
hsa04141	Protein processing in endoplasmic reticulum	0.203252	0.494073	2
hsa03050	Proteasome	0.203664	0.494073	1
hsa05030	Cocaine addiction	0.219671	0.508052	1
hsa00330	Arginine and proline metabolism	0.223624	0.508052	1
hsa04979	Cholesterol metabolism	0.223624	0.508052	1
hsa04961	Endocrine and other factor-regulated calcium reabsorption	0.235364	0.508052	1
hsa05202	Transcriptional misregulation in cancer	0.240452	0.508052	2
hsa04062	Chemokine signaling pathway	0.246074	0.508052	2
hsa01212	Fatty acid metabolism	0.25075	0.508052	1
hsa05016	Huntington disease	0.253581	0.508052	2
hsa04370	VEGF signaling pathway	0.258329	0.508052	1
hsa04151	PI3K-Akt signaling pathway	0.262995	0.508052	3
hsa04510	Focal adhesion	0.264855	0.508052	2
hsa05169	Epstein-Barr virus infection	0.268616	0.508052	2
hsa04137	Mitophagy - animal	0.280621	0.508052	1
hsa05321	Inflammatory bowel disease (IBD)	0.280621	0.508052	1
hsa05221	Acute myeloid leukemia	0.287905	0.508052	1
hsa05170	Human immunodeficiency virus 1 infection	0.289298	0.508052	2
hsa04810	Regulation of actin cytoskeleton	0.291177	0.508052	2
hsa04622	RIG-I-like receptor signaling pathway	0.298697	0.508052	1
hsa04917	Prolactin signaling pathway	0.298697	0.508052	1
hsa04520	Adherens junction	0.302259	0.508052	1
hsa04115	p53 signaling pathway	0.305803	0.508052	1
hsa00562	Inositol phosphate metabolism	0.312838	0.508052	1
hsa04918	Thyroid hormone synthesis	0.312838	0.508052	1
hsa05163	Human cytomegalovirus infection	0.31368	0.508052	2
hsa03320	PPAR signaling pathway	0.319804	0.508052	1
hsa05133	Pertussis	0.319804	0.508052	1
hsa05212	Pancreatic cancer	0.319804	0.508052	1
hsa05220	Chronic myeloid leukemia	0.319804	0.508052	1
hsa05140	Leishmaniasis	0.323262	0.508052	1
hsa04612	Antigen processing and presentation	0.326702	0.508052	1
hsa03018	RNA degradation	0.330125	0.508052	1
hsa05132	Salmonella infection	0.333531	0.508052	1
hsa04146	Peroxisome	0.343648	0.517446	1
hsa04012	ErbB signaling pathway	0.350309	0.520489	1
hsa05210	Colorectal cancer	0.353615	0.520489	1
hsa04211	Longevity regulating pathway	0.363434	0.523186	1
hsa05235	PD-L1 expression and PD-1 checkpoint pathway in cancer	0.363434	0.523186	1
hsa04658	Th1 and Th2 cell differentiation	0.373108	0.529674	1
hsa04657	IL-17 signaling pathway	0.379478	0.529674	1
hsa00564	Glycerophospholipid metabolism	0.388914	0.529674	1
hsa05215	Prostate cancer	0.388914	0.529674	1
hsa01522	Endocrine resistance	0.392029	0.529674	1
hsa04070	Phosphatidylinositol signaling system	0.395127	0.529674	1
hsa04933	AGE-RAGE signaling pathway in diabetic complications	0.398211	0.529674	1
hsa04972	Pancreatic secretion	0.404331	0.529674	1
hsa05142	Chagas disease (American trypanosomiasis)	0.404331	0.529674	1
hsa04620	Toll-like receptor signaling pathway	0.410391	0.53229	1
hsa04659	Th17 cell differentiation	0.419369	0.535689	1
hsa04931	Insulin resistance	0.422332	0.535689	1
hsa04066	HIF-1 signaling pathway	0.42528	0.535689	1
hsa04670	Leukocyte transendothelial migration	0.434036	0.541512	1
hsa04071	Sphingolipid signaling pathway	0.453965	0.555789	1
hsa04935	Growth hormone synthesis, secretion and action	0.453965	0.555789	1
hsa04142	Lysosome	0.465044	0.564081	1
hsa04114	Oocyte meiosis	0.478585	0.573128	1
hsa04926	Relaxin signaling pathway	0.481252	0.573128	1
hsa05165	Human papillomavirus infection	0.499543	0.585061	2
hsa04915	Estrogen signaling pathway	0.504671	0.585061	1
hsa05162	Measles	0.504671	0.585061	1
hsa05012	Parkinson disease	0.514745	0.591506	1
hsa05224	Breast cancer	0.527058	0.600387	1
hsa04932	Non-alcoholic fatty liver disease (NAFLD)	0.531897	0.600677	1
hsa04145	Phagosome	0.539065	0.60108	1
hsa03010	Ribosome	0.541431	0.60108	1
hsa04934	Cushing syndrome	0.546127	0.601198	1
hsa03013	RNA transport	0.568911	0.619898	1
hsa04022	cGMP-PKG signaling pathway	0.573332	0.619898	1
hsa04530	Tight junction	0.577709	0.619898	1
hsa05010	Alzheimer disease	0.582042	0.619898	1
hsa04360	Axon guidance	0.603065	0.637109	1
hsa05167	Kaposi sarcoma-associated herpesvirus infection	0.613187	0.64262	1
hsa04020	Calcium signaling pathway	0.626935	0.651814	1
hsa04024	cAMP signaling pathway	0.668837	0.689903	1
hsa04714	Thermogenesis	0.693653	0.70602	1
hsa04014	Ras signaling pathway	0.695241	0.70602	1
hsa05168	Herpes simplex virus 1 infection	0.717356	0.722874	2
hsa05206	MicroRNAs in cancer	0.797251	0.797251	1

## Sheet: PPI
node1	node2	node1_string_internal_id	node2_string_internal_id	node1_external_id	node2_external_id	neighborhood_on_chromosome	gene_fusion	phylogenetic_cooccurrence	homology	coexpression	experimentally_determined_interaction	database_annotated	automated_textmining	combined_score
GSPT1	ETF1	4448014	4442392	9606.ENSP00000398131	9606.ENSP00000353741	0	0	0	0	0.74	0.965	0.9	0.952	0.999
CLINT1	PICALM	4449519	4446137	9606.ENSP00000429824	9606.ENSP00000377015	0	0	0	0	0.062	0.828	0.9	0.738	0.995
CTTN	PTK2	4444748	4441125	9606.ENSP00000365745	9606.ENSP00000341189	0	0	0	0	0.145	0.379	0.9	0.815	0.988
ETF1	RPL7	4442392	4440987	9606.ENSP00000353741	9606.ENSP00000339795	0	0	0	0	0.407	0.734	0.9	0.085	0.983
BIRC2	RIPK2	4451224	4433128	9606.ENSP00000477613	9606.ENSP00000220751	0	0	0	0	0.062	0.466	0.9	0.44	0.968
BCL10	RIPK2	4443578	4433128	9606.ENSP00000359612	9606.ENSP00000220751	0	0	0	0	0.062	0.393	0.9	0.472	0.965
NFKB1	PSMA4	4433374	4432626	9606.ENSP00000226574	9606.ENSP00000044462	0	0	0	0	0.272	0.441	0.9	0.12	0.959
TCEB1	PSMA4	4451272	4432626	9606.ENSP00000478121	9606.ENSP00000044462	0	0	0	0	0.523	0	0.9	0.091	0.952
NFKB2	NFKB1	4443433	4433374	9606.ENSP00000358983	9606.ENSP00000226574	0	0	0	0.9	0.192	0.336	0.9	0.921	0.947
SPCS2	TRAM1	4435294	4435033	9606.ENSP00000263672	9606.ENSP00000262213	0	0	0	0	0.256	0	0.9	0.342	0.946
BCL10	NFKB1	4443578	4433374	9606.ENSP00000359612	9606.ENSP00000226574	0	0	0	0	0.064	0.064	0.9	0.399	0.94
FEN1	NBN	4438133	4435605	9606.ENSP00000305480	9606.ENSP00000265433	0	0	0	0	0.084	0	0.9	0.364	0.936
GSPT1	RPL7	4448014	4440987	9606.ENSP00000398131	9606.ENSP00000339795	0	0	0	0	0.175	0.265	0.9	0.057	0.935
TCEB1	POLR2K	4451272	4441290	9606.ENSP00000478121	9606.ENSP00000342889	0	0	0	0	0.241	0	0.9	0.093	0.925
TCEB1	WWP1	4451272	4449416	9606.ENSP00000478121	9606.ENSP00000427793	0	0	0	0	0.061	0	0.9	0.253	0.923
WWP1	UBE2W	4449416	4447983	9606.ENSP00000427793	9606.ENSP00000397453	0	0	0	0	0.095	0.188	0.9	0.057	0.921
ABI1	PTK2	4444683	4441125	9606.ENSP00000365312	9606.ENSP00000341189	0	0	0	0	0	0	0.9	0.23	0.919
RPL7	SPCS2	4440987	4435294	9606.ENSP00000339795	9606.ENSP00000263672	0	0	0	0	0	0	0.9	0.193	0.915
ERP44	NFKB1	4435086	4433374	9606.ENSP00000262455	9606.ENSP00000226574	0	0	0	0	0.05	0.157	0.9	0.041	0.912
PICALM	CTTN	4446137	4444748	9606.ENSP00000377015	9606.ENSP00000365745	0	0	0	0	0	0	0.9	0.152	0.911
NFKB2	PSMA4	4443433	4432626	9606.ENSP00000358983	9606.ENSP00000044462	0	0	0	0	0	0.138	0.9	0	0.91
TCEB1	UBE2W	4451272	4447983	9606.ENSP00000478121	9606.ENSP00000397453	0	0	0	0	0	0	0.9	0.124	0.908
WWP1	PSMA4	4449416	4432626	9606.ENSP00000427793	9606.ENSP00000044462	0	0	0	0	0	0.087	0.9	0.056	0.906
BIRC2	PSMA4	4451224	4432626	9606.ENSP00000477613	9606.ENSP00000044462	0	0	0	0	0.077	0	0.9	0.06	0.905
CLINT1	TPD52	4449519	4449499	9606.ENSP00000429824	9606.ENSP00000429309	0	0	0	0	0.061	0	0.9	0.057	0.903
GSDMD	NFKB1	4449662	4433374	9606.ENSP00000433209	9606.ENSP00000226574	0	0	0	0	0.062	0	0.9	0	0.902
RPL7	TRAM1	4440987	4435033	9606.ENSP00000339795	9606.ENSP00000262213	0	0	0	0	0.061	0	0.9	0	0.902
TPD52	PICALM	4449499	4446137	9606.ENSP00000429309	9606.ENSP00000377015	0	0	0	0	0	0	0.9	0	0.9
GSDMD	ERP44	4449662	4435086	9606.ENSP00000433209	9606.ENSP00000262455	0	0	0	0	0	0	0.9	0	0.9
APOL1	ADAM10	4439145	4434780	9606.ENSP00000317674	9606.ENSP00000260408	0	0	0	0	0	0	0.9	0	0.9
GSPT1	PABPC3	4448014	4436437	9606.ENSP00000398131	9606.ENSP00000281589	0	0	0	0	0.129	0.797	0	0.316	0.868
BIRC2	NFKB2	4451224	4443433	9606.ENSP00000477613	9606.ENSP00000358983	0	0	0	0	0.062	0.378	0	0.747	0.839
VDAC1	CANX	4435583	4434023	9606.ENSP00000265333	9606.ENSP00000247461	0	0	0	0	0.154	0.373	0	0.574	0.754
EBAG9	NUDCD1	4440809	4433752	9606.ENSP00000337675	9606.ENSP00000239690	0	0	0	0	0.063	0	0	0.741	0.747
CTTN	ABI1	4444748	4444683	9606.ENSP00000365745	9606.ENSP00000365312	0	0	0	0	0.061	0.387	0	0.477	0.673
PTDSS1	LAPTM4B	4449550	4448224	9606.ENSP00000430548	9606.ENSP00000402301	0	0	0	0	0	0	0	0.67	0.67
BIRC2	BCL10	4451224	4443578	9606.ENSP00000477613	9606.ENSP00000359612	0	0	0	0	0.053	0.436	0	0.428	0.668
ETF1	PSMA4	4442392	4432626	9606.ENSP00000353741	9606.ENSP00000044462	0	0	0	0	0.652	0	0	0	0.652
BIRC2	NFKB1	4451224	4433374	9606.ENSP00000477613	9606.ENSP00000226574	0	0	0	0	0.061	0.061	0	0.625	0.641
ERP44	CANX	4435086	4434023	9606.ENSP00000262455	9606.ENSP00000247461	0	0	0	0	0.163	0.087	0	0.565	0.638
LAPTM4B	YWHAZ	4448224	4446480	9606.ENSP00000402301	9606.ENSP00000379287	0	0	0	0	0.062	0	0	0.614	0.622
IRF2	NFKB1	4446164	4433374	9606.ENSP00000377218	9606.ENSP00000226574	0	0	0	0	0.072	0.313	0	0.415	0.595
RAB11A	CANX	4434975	4434023	9606.ENSP00000261890	9606.ENSP00000247461	0	0	0	0	0.109	0	0	0.523	0.557
FAM120A	TRAM1	4436252	4435033	9606.ENSP00000277165	9606.ENSP00000262213	0	0	0	0	0.069	0	0	0.52	0.534
BCL10	NFKB2	4443578	4443433	9606.ENSP00000359612	9606.ENSP00000358983	0	0	0	0	0.062	0.064	0	0.492	0.515
IRF2	APOL1	4446164	4439145	9606.ENSP00000377218	9606.ENSP00000317674	0	0	0	0	0	0	0	0.513	0.513
TPD52	RAB11A	4449499	4434975	9606.ENSP00000429309	9606.ENSP00000261890	0	0	0	0	0.058	0	0	0.503	0.511
WWP1	USP8	4449416	4446553	9606.ENSP00000427793	9606.ENSP00000379721	0	0	0	0	0.116	0.131	0	0.399	0.498
ANXA7	RAB11A	4444056	4434975	9606.ENSP00000362010	9606.ENSP00000261890	0	0	0	0	0.047	0	0	0.489	0.492
CTTN	IQGAP1	4444748	4435814	9606.ENSP00000365745	9606.ENSP00000268182	0	0	0	0	0.06	0.107	0	0.437	0.486
MTDH	CANX	4440856	4434023	9606.ENSP00000338235	9606.ENSP00000247461	0	0	0	0	0.074	0.101	0	0.422	0.477
OSGIN2	NBN	4447928	4435605	9606.ENSP00000396445	9606.ENSP00000265433	0	0	0	0	0.104	0	0	0.439	0.475
FEN1	RAD21	4438133	4437395	9606.ENSP00000305480	9606.ENSP00000297338	0	0	0	0	0.21	0.089	0	0.327	0.474
BIRC2	PMAIP1	4451224	4439820	9606.ENSP00000477613	9606.ENSP00000326119	0	0	0	0	0.059	0	0	0.452	0.462
UBR5	GSPT1	4449486	4448014	9606.ENSP00000429084	9606.ENSP00000398131	0	0	0	0	0.049	0.389	0	0.125	0.448
TCEB1	SAT1	4451272	4445186	9606.ENSP00000478121	9606.ENSP00000368572	0	0	0	0	0	0	0	0.444	0.444
BIRC2	GSPT1	4451224	4448014	9606.ENSP00000477613	9606.ENSP00000398131	0	0	0	0	0.051	0.32	0	0.206	0.442
NFKB1	RIPK2	4433374	4433128	9606.ENSP00000226574	9606.ENSP00000220751	0	0	0	0	0.116	0.125	0	0.334	0.44
IMPA1	ZFAND1	4448488	4433126	9606.ENSP00000408526	9606.ENSP00000220669	0	0	0	0	0.257	0	0	0.267	0.432
WWP1	RIPK2	4449416	4433128	9606.ENSP00000427793	9606.ENSP00000220751	0	0	0	0	0	0.096	0	0.396	0.43
RPL7	CANX	4440987	4434023	9606.ENSP00000339795	9606.ENSP00000247461	0	0	0	0	0	0.379	0	0.109	0.423
TCEB1	TMEM70	4451272	4438797	9606.ENSP00000478121	9606.ENSP00000312599	0	0	0	0	0.243	0	0	0.266	0.421
