# Supplementary material for: High expression of RIPK2 is associated with Taxol resistance in serous ovarian cancer
Source: J Ovarian Res. 2022 Apr 27;15:48. doi: 10.1186/s13048-022-00986-2 (PMC9044796; doi:10.1186/s13048-022-00986-2)
Supplement: Supplementary file 7 — Additional file 7: Supplementary Table 7. Relationship_of_mutation_with_RIPK2. [file 13048_2022_986_MOESM7_ESM.csv]

	Gene	Cytoband	Altered.group	Unaltered.group	Log.Ratio	p.Value	q.Value	Enriched.in
1	ASAP1	8q24.21-q24.22	3 (16.67%)	0 (0.00%)	>10	0.0003412	0.849	Altered group
2	AGTPBP1	9q21.33	2 (11.11%)	0 (0.00%)	>10	0.005161	0.849	Altered group
3	FZD7	2q33.1	2 (11.11%)	0 (0.00%)	>10	0.005161	0.849	Altered group
4	HERC5	4q22.1	2 (11.11%)	0 (0.00%)	>10	0.005161	0.849	Altered group
5	KIAA0232	4p16.1	2 (11.11%)	0 (0.00%)	>10	0.005161	0.849	Altered group
6	MAP3K10	19q13.2	2 (11.11%)	0 (0.00%)	>10	0.005161	0.849	Altered group
7	PATJ	1p31.3	2 (11.11%)	0 (0.00%)	>10	0.005161	0.849	Altered group
8	PDAP1	7q22.1	2 (11.11%)	0 (0.00%)	>10	0.005161	0.849	Altered group
9	XIRP1	3p22.2	2 (11.11%)	0 (0.00%)	>10	0.005161	0.849	Altered group
